# Supplementary material for: Chromosome-level genome assembly of the Pacific geoduck Panopea generosa reveals major inter- and intrachromosomal rearrangements and substantial expansion of the copine gene family
Source: Gigascience. 2023 Dec 19;12:giad105. doi: 10.1093/gigascience/giad105 (PMC10729735; doi:10.1093/gigascience/giad105)
Supplement: giad105_Supplemental_Tables_and_Figures [file giad105_supplemental_tables_and_figures.zip › Supplementary tables.xlsx]

## Sheet: Supplemenary Table S1
Table S1: The genome assembly information of bivalves in the public database
Clas/sSubclass	Infraclass	Subterclass	Superorder	Order	Superfamily	Family	Organism	Genome size	Contig N50	Scaffold N50	Assembly level	Number of chromosomes	NCBI Accession NO.	Reference
Bivalve/Autobranchia	Heteroconchia	Euheterodonta	Imparidentia	Adapedonta	Hiatelloidea	Hiatellidae	Panopea generosa	1.47 Gb	1.6 Mb	73.8 Mb	chromosome	19	ASM2958215v1	This study
								942.4 Mb	14.5 Kb	57.7 Mb	scaffold		PGEN-v1.0
					Solenoidea	Pharidae	Sinonovacula constricta	1.2 Gb	976.9 Kb	65.9 Mb	chromosome	19	ASM784412v1	[1]
								1.3 Gb	679.5 Kb	58 Mb	chromosome	19	ASM976281v1	[2]
						Solenidae	Solen grandis	1.3 Gb	50 Kb	67.7 Mb	chromosome	19	ASM2122901v1
				Venerida	Veneroidea	Veneridae	Ruditapes philippinarum	1.1 Gb	29.2 Kb	345 Kb	chromosome	19	ASM2657151v1
							Ruditapes philippinarum	1.4 Gb	183.1 kb		Contig			[3]
							Mercenaria mercenaria	1.9 Gb	82.4 Mb	82.9 Mb	chromosome	19	MADL_Memer_1
							Mercenaria mercenaria	1.8 Gb	1.8 Mb	91.4 Mb	chromosome	19	ASM1480567v1.1	[4]
							Cyclina sinensis	903.2 Mb	2.6 Mb	46.5 Mb	scaffold		ASM1293229v1	[5]
					Glossoidea	Vesicomyidae	Archivesica marissinica	1.5 Gb	79.1 Kb	74.3 Mb	chromosome	19	ASM1484369v1	[6]
					Mactroidea	Mactridae	Lutraria rhynchaena	543.9 Mb		2.1 Mb	scaffold		LuRhyn_1.0	[7]
			Imparidentia				Spisula solida	932.1 Mb	15.0 Mb	52.7 Mb	chromosome	19	xbSpiSoli1.1
			Imparidentia				Mactra quadrangularis	979.3 Mb	7.5 Mb	49.3 Mb	chromosome	19	ASM2526773v1
					Cyrenoidea	Cyrenidae	Corbicula fluminea	662.5 Kb	849 bp		Contig		ASM163272v1
								1.52 Gb	521.06 Kb	70.62 Mb	chromosome	18		[8]
			Imparidentia	Myida	Dreissenoidea	Dreissenidae	Congeria kusceri	1.6 Gb	6.39 Mb	72.4 Mb	chromosome	17	MU_Ckus_1.0
						Dreissenidae	Dreissena polymorpha	1.79 Gb	1.11 Mb	117.5 Mb	chromosome	16	UMN_Dpol_1.0	[9]
							Dreissena rostriformis	1.2 Gb	45.9 Kb	131.4 Kb	scaffold		UV_Dro_v1.1	[10]
					Myoidea	Myidae	Mya arenaria	1.2 Gb	3.4 Mb	71.6 Mb	chromosome	17	ASM2691426v1
								1.3 Gb	10.6 Kb	14.6 Kb	scaffold		Mya_arenaria_genome
								1.19 Gb	47 Kb		contig			[11]
				Cardiida	Tellinoidea	Psammobiidae	Gari tellinella	1.6 Gb	19.2 Mb	85.3 Mb	chromosome	19	xbGarTell2.3	[12]
			Imparidentia		Cardioidea	Cardiidae	Fragum whitleyi	1.2 Gb	2.80 Mb	69.8 Mb	chromosome	18	xbFraWhit1.1
			Imparidentia			Cardiidae	Fragum fragum	1.2 Gb	2.3 Mb	63.9 Mb	chromosome	19	xbFraFrag2.1
			Imparidentia			Cardiidae	Tridacna crocea	1.0 Gb	32.1 Mb	60.8 Mb	chromosome	18	xbTriCroc3.1
			Imparidentia			Cardiidae	Tridacna gigas	1.2 Gb	9.4 Mb	68.5 Mb	chromosome	17	xbTriGiga4.2
			Imparidentia			Cardiidae	Hippopus hippopus	1.1 Gb	4.9 Mb	63.0 Mb	chromosome	19	xbHipHipp8.1
			Imparidentia			Cardiidae	Cerastoderma edule	755.5 Mb	1.0 Mb	39.7 Mb	chromosome	19	V1.2
			Imparidentia	Lucinida	Thyasiroidea	Thyasiridae	Conchocele bisecta	1.9 Gb	488 kb		chromosome	17	ASM2923769v1	[13]
		Palaeoheterodonta	-	Unionida	Unionoidea	Unionidae	Potamilus streckersoni	1.8 Gb	2 Mb	2.1 Mb	scaffold		UT_Pstr_1.0	[14]
							Venustaconcha ellipsiformis	1.6 Gb	3.1 Kb	6.5 Kb	scaffold		ASM340159v1	[15]
							Megalonaias nervosa	2.4 Gb	50.2 Kb	50.6 Kb	scaffold		ASM1661785v1	[16]
							Hyriopsis cumingii	3.4 Gb	736.2 Kb	84.4 Mb	chromosome	19	ASM2855479v1
					Unionoidea	Margaritiferidae	Margaritifera margaritifera	2.4 Gb	16.9 Kb	288.7 Kb	scaffold		ASM1594796v1	[17]
								2.5 Gb	3.4 Mb		Contig		MarmarV2
	Pteriomorphia	-	-	Arcida	Arcoidea	Arcidae	Anadara kagoshimensis	1.1 Gb	2.01 Mb	60.6 Mb	chromosome	19	ASM2129210v1	[18]
							Anadara broughtonii	884.5 Mb	1.80 Mb	45.0 Mb	chromosome	19		[19]
							Tegillarca granosa	915.5 Mb	463.4 Kb	45.7 Mb	chromosome	19	KUTeg
								797.6 Mb	605.9 Kb	42.6 Mb	scaffold		ASM1337562v1	[20]
				Ostreida	Ostreoidea	Ostreidae	Crassostrea gigas	647.9 Mb	1.6 Mb	58.5 Mb	chromosome	10	cgigas_uk_roslin_v1	[21]
								586.9 Mb	3.1 Mb	61 Mb	chromosome	10	ASM1103280v1
								606.4 Mb	5.5 Mb	60.5 Mb	chromosome	10	ASM2576568v3
								587.5 Mb	581.9 Kb		Contig		NWPU_Cgig_v2
								564.8 Mb	42.3 kb	286.9 kb	scaffold		ASM29789v2
								559 Mb	19.4 Kb	401 Kb	scaffold			[22]
							Crassostrea virginica	684.7 Mb	2 Mb	75.9 Mb	chromosome	10	C_virginica-3.0
							Crassostrea hongkongensis	608.6 Mb	2.58 Mb	55.9 Mb	chromosome	10	ASM1577677v1	[23]
							Crassostrea ariakensis	663.1 Mb	5.9 Mb	66.3 Mb	chromosome	10	ASM2045803v1	[24]
								613.9 Mb	4.7 Mb	62.3 Mb	chromosome	10	IOCAS_Cari
							Crassostrea angulata	582.3 Mb	12.8 Mb	60.1 Mb	chromosome	10	ASM2576567v3
								624.3 Mb	10.9 ,Mb	60.5 Mb	chromosome	10	ASM2561291v2
							Ostrea lurida	1.14 Gb	7.8 Kb	12.9 Kb	scaffold		v081
							Ostrea edulis	935.2 Mb	1.8 Mb	95.6 Mb	Scaffold		OEROSLIN_1.1
								1.0 Gb	95.8 Mb	95.8 Mb	chromosome	10	Oe-Roscoff_1
								894.8 Mb	2.4 Mb	94.3 Mb	chromosome	10	xbOstEdul1.1
							Ostrea denselamellosa	635.9 Mb	14.0 Mb	14.0 Mb	Scaffold		O. denselamellosa_genome_assembly_1.0
							Magallana hongkongensis	757.9 Mb	17.2 Kb	72.3 Mb	scaffold		CUHK_oyster_2.0
							Saccostrea glomerata	788.1 Mb	39.5 Kb	804.2 Kb	scaffold		Sgl1.0
					Pterioidea	Margaritidae	Pinctada fucata martensii	990.7 Mb	21 Kb	324 Kb	chromosome	14		[25]
							Pinctada imbricata	991.0 Mb	21.5 Kb	59.0 Mb	chromosome	14	PinMar1.0
					Pinnoidea	Pinnidae	Pinna nobilis	586.5 Mb	5.8 Kb	7.6 Kb	scaffold		ASM1616189v1
				Mytilida	Mytiloidea	Mytilidae	Mytilus coruscus	1.6 Gb	1.5 Mb	99.5 Mb	chromosome	14	Mcoruscus_HiC	[26]
								1.9 Gb	817.3 Kb	898.3 Kb	Scaffold		MCOR1.1	[27]
							Mytilus edulis	1.7 Gb	490.7 Kb	116.5 Mb	chromosome	14	PEIMed
								1.8 Gb	29.2 Kb	77.1 Mb	chromosome	14	MeduEUN
								2.1 Gb	23.6 Kb	228.3 Kb	chromosome	14	MeduEUS
								1.8 Gb	511.5 Kb	1.1Mb	Scaffold		MEDL1
							Mytilus galloprovincialis	1.7 Gb	26.3 Kb	72.0 Mb	chromosome	14	MgalMED
								1.3 Gb	77.2 Kb	207.6 Kb	Scaffold		MGAL_10
								1.5 Gb	2.6 Kb	2.9 Kb	Scaffold		ASM167691v1
								1.6 Gb	1.1 Kb	1.1Kb	contig		mussel1.0	[28]
							Mytilus californianus	2.2 Gb	167.3 Kb	169.0 Kb	Scaffold		xbMytCali1.0.p
							Modiolus philippinarum	2.6 Gb	18.4 Kb	100.2 Kb	Scaffold		Mph_v1.0	[29]
							Perna viridis	731.8 Mb	70.1 Kb	4.1 Mb	Scaffold		Pvar_1.0	[30]
					Mytiloidea	Mytilidae	Gigantidas platifrons/Bathymodiolus platifrons	1.7 Gb	13.2 Kb	343.3 Kb	Scaffold		Bpl_v1.0	[31]
					Mytiloidea	Mytilidae	Limnoperna fortunei	1.7 Gb	32.2 Kb	309.1 Kb	Scaffold		ASM313041v1	[32]
					Mytiloidea	Mytilidae		1.3 Gb	1.5 Mb	97.1 Mb	chromosome	15	xbLimFort5.1
					Mytiloidea	Mytilidae	Mytilisepta virgata	1.03 Gb	16.2 Mb	63.4 Mb	chromosome	14	Mvir_1	[33]
					Mytiloidea	Mytilidae		786.9 Mb	4.7 Kb	4.9 Kb	Scaffold		ASM2641328v1
				Pectinida	Pectinoidea	Pectinidae	Chlamys/Azumapecten farreri	779.9 Mb	21.5 Kb	602 Kb	chromosome	19		[34]
							Mizuhopecten yessoensis	987.6 Mb	65 Kb	803.6 Kb	Scaffold		ASM211388v2	[35]
							Pecten maximus	918.3 Mb	1.3 Mb	44.8 Mb	chromosome	19	xPecMax1.1	[36]
								1.1 Gb	983.1 Kb	50.6 Mb	Scaffold			[37]
							Argopecten irradians irradians	826.3 Mb	78.7 Kb	1.5 Mb	Scaffold		QAU_Airr_1.1	[38]
							Argopecten irradians concentricus	874.8 Mb	63.7 Kb	1.2 Mb	Scaffold		QAU_Acon_1.1	[38]
							Argopecten purpuratus	724.78 Mb	80.11 Kb	1.02 Mb	Scaffold	16		[39]
					Pectinoidea	Pectinidae	Mimachlamys varia	975.4 Mb	19.4 Mb	50.7 Mb	chromosome	19	xbMimVari1.1
References
1. Ran Z, Li Z, Yan X, et al. Chromosome-level genome assembly of the razor clam Sinonovacula constricta (Lamarck, 1818). Mol Ecol Resour. 2019;19:1647-1658.
2. Dong Y, Zeng Q, Ren J, et al. The chromosome-level genome assembly and comprehensive Transcriptomes of the razor clam (Sinonovacula constricta). Frontiers in genetics. 2020;11:664
3. Mun S, Kim Y-J, Markkandan K, et al. The whole-genome and transcriptome of the manila clam (Ruditapes philippinarum). Genome biology and evolution. 2017;9:1487-1498.
4. Song H, Guo X, Sun L, et al. The hard clam genome reveals massive expansion and diversification of inhibitors of apoptosis in Bivalvia. BMC biology. 2021;19:15.
5. Wei M, Ge H, Shao C, et al. Chromosome-level clam genome helps elucidate the molecular basis of adaptation to a buried lifestyle. iScience. 2020;23:101148.
6. Ip JC, Xu T, Sun J, et al. Host-endosymbiont genome integration in a deep-Sea chemosymbiotic clam. Molecular biology and evolution. 2021;38:502-518.
7. Thai BT, Lee YP, Gan HM, et al. Whole genome assembly of the snout otter clam, Lutraria rhynchaena, using Nanopore and Illumina Data, benchmarked against bivalve genome assemblies. Frontiers in genetics. 2019;10:1158.
8. Zhang T, Yin J, Tang S, et al. Dissecting the chromosome-level genome of the Asian Clam (Corbicula fluminea). Scientific Reports. 2021;11:15021.
9. McCartney MA, Auch B, Kono T, et al. The genome of the zebra mussel, Dreissena polymorpha: a resource for comparative genomics, invasion genetics, and biocontrol. G3 Genes|Genomes|Genetics. 2022;12:jkab423
10. Calcino AD, de Oliveira AL, Simakov O, et al. The quagga mussel genome and the evolution of freshwater tolerance. DNA research : an international journal for rapid publication of reports on genes and genomes. 2019;26:411-422.
11. Plachetzki DC, Pankey MS, MacManes MD, et al. The genome of the softshell clam Mya arenaria and the evolution of apoptosis. Genome biology and evolution. 2020;12:1681-1693.
12. Holmes A, Darbyshire T, Brennan M, et al. The genome sequence of Gari tellinella (Lamarck, 1818), a sunset clam. Wellcome Open Res, 2022.
13. Guo Y, Meng L, Wang M, et al. Hologenome analysis reveals independent evolution to chemosymbiosis by deep-sea bivalves. BMC biology. 2023;21:51.
14. Smith CH. A high-quality reference genome for a parasitic bivalve with doubly uniparental inheritance (Bivalvia: Unionida). Genome biology and evolution. 2021;13.
15. Renaut S, Guerra D, Hoeh WR, et al. Genome survey of the freshwater mussel Venustaconcha ellipsiformis (Bivalvia: Unionida) using a hybrid de novo assembly approach. Genome biology and evolution. 2018;10:1637-1646.
16. Rogers RL, Grizzard SL, Titus-McQuillan JE, et al. Gene family amplification facilitates adaptation in freshwater unionid bivalve Megalonaias nervosa. Molecular ecology. 2021;30:1155-1173.
17. Gomes-Dos-Santos A, Lopes-Lima M, Machado AM, et al. The Crown Pearl: a draft genome assembly of the European freshwater pearl mussel Margaritifera margaritifera (Linnaeus, 1758). DNA research : an international journal for rapid publication of reports on genes and genomes. 2021;28.
18. Teng W, Xie X, Nie H, et al. Chromosome-level genome assembly of Scapharca kagoshimensis reveals the expanded molecular basis of heme biosynthesis in ark shells. Molecular ecology resources. 2022;22:295-306.
19. Bai CM, Xin LS, Rosani U, et al. Chromosomal-level assembly of the blood clam, Scapharca (Anadara) broughtonii, using long sequence reads and Hi-C. GigaScience. 2019;8.
20. Bao Y, Zeng Q, Wang J, et al. Genomic insights into the origin and evolution of molluscan red-bloodedness in the blood clam Tegillarca granosa. Molecular biology and evolution. 2021;38:2351-2365.
21. Peñaloza C, Gutierrez AP, Eöry L, et al. A chromosome-level genome assembly for the Pacific oyster Crassostrea gigas. GigaScience. 2021;10:giab020.
22. Zhang G, Fang X, Guo X, et al. The oyster genome reveals stress adaptation and complexity of shell formation. Nature. 2012;490:49-54.
23. Peng J, Li Q, Xu L, et al. Chromosome-level analysis of the Crassostrea hongkongensis genome reveals extensive duplication of immune-related genes in bivalves. Molecular ecology resources. 2020;20:980-994.
24. Wu B, Chen X, Yu M, et al. Chromosome-level genome and population genomic analysis provide insights into the evolution and environmental adaptation of Jinjiang oyster Crassostrea ariakensis. Molecular ecology resources. 2021;22:1529-1544.
25. Du X, Fan G, Jiao Y, et al. The pearl oyster Pinctada fucata martensii genome and multi-omic analyses provide insights into biomineralization. GigaScience. 2017;6:1-12.
26. Yang JL, Feng DD, Liu J, et al. Chromosome-level genome assembly of the hard-shelled mussel Mytilus coruscus, a widely distributed species from the temperate areas of East Asia. GigaScience. 2021;10:giab024.
27. Li R, Zhang W, Lu J, et al. The whole-genome sequencing and hybrid assembly of Mytilus coruscus. Frontiers in genetics. 2020;11:440.
28. Murgarella M, Puiu D, Novoa B, et al. A first insight into the genome of the filter-feeder mussel Mytilus galloprovincialis. PloS one. 2016;11:e0151561.
29. Sun J, Zhang Y, Xu T, et al. Adaptation to deep-sea chemosynthetic environments as revealed by mussel genomes. Nature Ecology & Evolution. 2017;1:0121.
30. Inoue K, Yoshioka Y, Tanaka H, et al. Genomics and Transcriptomics of the green mussel explain the durability of its byssus. Sci Rep. 2021;11:5992.
31. Sun J, Zhang Y, Xu T, et al. Adaptation to deep-sea chemosynthetic environments as revealed by mussel genomes. Nature Ecology & Evolution. 2017;1:0121.
32. Uliano-Silva M, Dondero F, Dan Otto T, et al. A hybrid-hierarchical genome assembly strategy to sequence the invasive golden mussel, Limnoperna fortunei. GigaScience. 2018;7. 11. Peñaloza C, Gutierrez AP, Eöry L, et al. A chromosome-level genome assembly for the Pacific oyster Crassostrea gigas. GigaScience. 2021;10:giab020
33. Tan Y, Ma C-Y, Li X-X, et al. Genome-wide sequencing identifies a thermal-tolerance related synonymous mutation in the mussel, Mytilisepta virgata. Communications Biology. 2023;6:5.
34. Li Y, Sun X, Hu X, et al. Scallop genome reveals molecular adaptations to semi-sessile life and neurotoxins. Nature communications. 2017;8:1721
35. Wang S, Zhang J, Jiao W, et al. Scallop genome provides insights into evolution of bilaterian karyotype and development. Nat Ecol Evol. 2017;1:120.
36. Kenny NJ, McCarthy SA, Dudchenko O, et al. The gene-rich genome of the scallop Pecten maximus. GigaScience. 2020;9:1-13.
37. Zeng Q, Liu J, Wang C, et al. High-quality reannotation of the king scallop genome reveals no 'gene-rich' feature and evolution of toxin resistance. Computational and structural biotechnology journal. 2021;19:4954-4960.
38. Liu X, Li C, Chen M, et al. Draft genomes of two Atlantic bay scallop subspecies Argopecten irradians irradians and A. i. concentricus. Scientific Data. 2020;7:99.
39. Li C, Liu X, Liu B, et al. Draft genome of the Peruvian scallop Argopecten purpuratus. GigaScience. 2018;7:1-6.

## Sheet: Supplemenary Table S2
Supplementary Table S2: Statistics of 17-mer analysis
K	K-mer_num	Peak_depth	Genome Size	Used Bases	Used Reads	X
17	53401433842	36	1,483.37 Mb	59777724450	398518163	40.3

## Sheet: Supplemenary Table S3
Supplementary Table S3: The chromosomes information of P. generosa
	Total length	Ungapped length	Spanned gaps	Contig number
Chromosome 1	101196518	101152018	89	61
Chromosome 2	100312623	100261123	103	64
Chromosome 3	97848328	97772828	151	108
Chromosome 4	97195835	97147835	96	65
Chromosome 5	92970614	92918114	105	82
Chromosome 6	87023737	86971237	105	82
Chromosome 7	77944483	77907483	74	50
Chromosome 8	76670739	76632239	77	54
Chromosome 9	73788920	73747920	82	69
Chromosome 10	70820439	70789439	62	49
Chromosome 11	69323157	69267657	111	88
Chromosome 12	69416462	69369462	94	71
Chromosome 13	69275451	69229451	92	76
Chromosome 14	67842525	67803525	78	51
Chromosome 15	66587016	66547516	79	63
Chromosome 16	64248027	64201027	94	81
Chromosome 17	53843121	53815121	56	40
Chromosome 18	53593075	53563075	60	43
Chromosome 19	42159597	42138097	43	34

## Sheet: Supplemenary Table S4
Supplementary Table S4: The heterozygosity of bivalve species reported
Organism	Order	Family	Heterozygosity	Reference
Panopea generosa	Adapedonta	Hiatellidae	0.0137	This study
Sinonovacula constricta	Adapedonta	Pharidae	1.53%-1.55%	[1, 2]
Anadara kagoshimensis	Arcida	Arcidae	0.0291	[3]
Tegillarca granosa	Arcida	Arcidae	0.013	[4]
Dreissena polymorpha	Myida	Dreissenidae	0.0213	[5]
Dreissena rostriformis	Myida	Dreissenidae	0.024	[6]
Mytilus coruscus	Mytilida	Mytilidae	1.39%–1.64%	[7, 8]
Perna viridis	Mytilida	Mytilidae	0.0063	[9]
Modiolus philippinarum	Mytilida	Mytilidae	2.02	[10]
Limnoperna fortunei	Mytilida	Mytilidae	0.023	[11]
Crassostrea gigas	Ostreida	Ostreidae	0.032	[12]
Crassostrea hongkongensis	Ostreida	Ostreidae	0.0265	[13]
Crassostrea ariakensis	Ostreida	Ostreidae	0.013	[14]
Pinctada fucata martensii	Ostreida	Margaritidae	0.013	[15]
Pecten maximus	Pectinida	Pectinidae	1.24%–1.71%	[16, 17]
Potamilus streckersoni	Unionida	Unionidae	0.0057	[18]
Venustaconcha ellipsiformis	Unionida	Unionidae	0.006	[19]
Margaritifera margaritifera	Unionida	Margaritiferidae	0.11%–0.13%	[20]
Ruditapes philippinarum	Venerida	Veneridae	1.03-1.24%	[10, 21]
Mercenaria mercenaria	Venerida	Veneridae	0.0134	[22]
Cyclina sinensis	Venerida	Veneridae	0.0153	[23]
Lutraria rhynchaena	Venerida	Mactridae	0.9-1.6%	[24]
Corbicula fluminea	Venerida	Cyrenidae	0.0241	[21]
References
1. Ran Z, Li Z, Yan X, et al. Chromosome-level genome assembly of the razor clam Sinonovacula constricta (Lamarck, 1818). Molecular ecology resources. 2019;19:1647-1658.
2. Dong Y, Zeng Q, Ren J, et al. The chromosome-level genome assembly and comprehensive Transcriptomes of the razor clam (Sinonovacula constricta). Frontiers in genetics. 2020;11:664.
3. Teng W, Xie X, Nie H, et al. Chromosome-level genome assembly of Scapharca kagoshimensis reveals the expanded molecular basis of heme biosynthesis in ark shells. Molecular ecology resources. 2022;22:295-306.
4. Bao Y, Zeng Q, Wang J, et al. Genomic insights into the origin and evolution of molluscan red-bloodedness in the blood clam Tegillarca granosa. Molecular biology and evolution. 2021;38:2351-2365.
5. McCartney MA, Auch B, Kono T, et al. The genome of the zebra mussel, Dreissena polymorpha: a resource for comparative genomics, invasion genetics, and biocontrol. G3 Genes|Genomes|Genetics. 2022;12:jkab423.
6. Calcino AD, de Oliveira AL, Simakov O, et al. The quagga mussel genome and the evolution of freshwater tolerance. DNA research : an international journal for rapid publication of reports on genes and genomes. 2019;26:411-422.
7. Li R, Zhang W, Lu J, et al. The whole-genome sequencing and hybrid assembly of Mytilus coruscus. Frontiers in genetics. 2020;11:440.
8. Yang JL, Feng DD, Liu J, et al. Chromosome-level genome assembly of the hard-shelled mussel Mytilus coruscus, a widely distributed species from the temperate areas of East Asia. GigaScience. 2021;10:giab024.
9. Inoue K, Yoshioka Y, Tanaka H, et al. Genomics and Transcriptomics of the green mussel explain the durability of its byssus. Sci Rep. 2021;11:5992.
10. Sun J, Zhang Y, Xu T, et al. Adaptation to deep-sea chemosynthetic environments as revealed by mussel genomes. Nature Ecology & Evolution. 2017;1:0121.
11. Uliano-Silva M, Dondero F, Dan Otto T, et al. A hybrid-hierarchical genome assembly strategy to sequence the invasive golden mussel, Limnoperna fortunei. GigaScience. 2018;7.
12. Peñaloza C, Gutierrez AP, Eöry L, et al. A chromosome-level genome assembly for the Pacific oyster Crassostrea gigas. GigaScience. 2021;10:giab020.
13. Peng J, Li Q, Xu L, et al. Chromosome-level analysis of the Crassostrea hongkongensis genome reveals extensive duplication of immune-related genes in bivalves. Molecular ecology resources. 2020;20:980-994.
14. Wu B, Chen X, Yu M, et al. Chromosome-level genome and population genomic analysis provide insights into the evolution and environmental adaptation of Jinjiang oyster Crassostrea ariakensis. Molecular ecology resources. 2021;22:1529-1544.
15. Du X, Fan G, Jiao Y, et al. The pearl oyster Pinctada fucata martensii genome and multi-omic analyses provide insights into biomineralization. GigaScience. 2017;6:1-12.
16. Kenny NJ, McCarthy SA, Dudchenko O, et al. The gene-rich genome of the scallop Pecten maximus. GigaScience. 2020;9:1-13.
17. Zeng Q, Liu J, Wang C, et al. High-quality reannotation of the king scallop genome reveals no 'gene-rich' feature and evolution of toxin resistance. Computational and structural biotechnology journal. 2021;19:4954-4960.
18. Smith CH. A high-quality reference genome for a parasitic bivalve with doubly uniparental inheritance (Bivalvia: Unionida). Genome biology and evolution. 2021;13.
19. Renaut S, Guerra D, Hoeh WR, et al. Genome survey of the freshwater mussel Venustaconcha ellipsiformis (Bivalvia: Unionida) using a hybrid de novo assembly approach. Genome biology and evolution. 2018;10:1637-1646.
20. Gomes-Dos-Santos A, Lopes-Lima M, Machado AM, et al. The Crown Pearl: a draft genome assembly of the European freshwater pearl mussel Margaritifera margaritifera (Linnaeus, 1758). DNA research : an international journal for rapid publication of reports on genes and genomes. 2021;28.
21. Zhang T, Yin J, Tang S, et al. Dissecting the chromosome-level genome of the Asian Clam (Corbicula fluminea). Scientific Reports. 2021;11:15021.
22. Song H, Guo X, Sun L, et al. The hard clam genome reveals massive expansion and diversification of inhibitors of apoptosis in Bivalvia. BMC biology. 2021;19:15.
23. Wei M, Ge H, Shao C, et al. Chromosome-level clam genome helps elucidate the molecular basis of adaptation to a buried lifestyle. iScience. 2020;23:101148.
24. Thai BT, Lee YP, Gan HM, et al. Whole genome assembly of the snout otter clam, Lutraria rhynchaena, using Nanopore and Illumina Data, benchmarked against bivalve genome assemblies. Frontiers in genetics. 2019;10:1158.

## Sheet: Supplemenary Table S5
Supplementary Table S5: Functional annotation of the predicted protein-coding genes in P. generosa genome assembly
Values	Total	Nr	Swissprot	KEGG	KOG	TrEMBL	Interpro	GO	Overall
Number	35034	29796	20442	23407	17971	26261	25463	15484	30700
Percentage	1	0.8505	0.5835	0.6681	0.513	0.7496	0.7268	0.442	0.8763

## Sheet: Supplemenary Table S6
Supplementary Table S6: The assembly quality of chromosomal genomes of bivalves by BUSCO
Species	Complete BUSCOs (C, %)	Complete and single-copy BUSCOs (S, %)	Complete and duplicated BUSCOs (D, %)	Fragmented BUSCOs (F, %)	Missing BUSCOs (M, %)
Anadara kagoshimensis	94.7	71.7	23	1.9	3.4
Archivesica marissinica	90.1	88.4	1.7	6	3.9
Cerastoderma edule	93.3	92.3	1	3.4	3.3
Congeria kusceri	93.4	87.1	6.3	4.2	2.4
Crassostrea angulata	98.6	96.4	2.2	0.7	0.7
Crassostrea ariakensis	99	96	3	0.4	0.6
Crassostrea gigas	98.5	95.3	3.2	0.6	0.9
Crassostrea hongkongensis	98.6	97.2	1.4	0.7	0.7
Crassostrea virginica	98.1	77.7	21	0.2	1.7
Limnoperna fortunei	95.7	95.1	0.6	2.1	2.2
Mactra quadrangularis	95.2	84.3	10.9	2.8	2
Mimachlamys varia	98.5	98	0.5	0.9	0.6
Ostrea edulis	99.1	98.6	0.5	0.1	0.8
Panopea generosa	93	88.3	4.7	3.6	3.4
Pecten maximus	97.2	94	3.2	1.2	1.6
Pinctada fucata	95.9	95.5	0.4	1.8	2.3
Pinctada imbricata	85.1	73.6	11.5	6.2	8.7
Ruditapes philippinarum	90.8	89	1.8	5.6	3.6
Sinonovacula constricta	91.5	80.9	10.6	4	4.5
Spisula solida	93.6	92.6	1	3.8	2.6
Tegillarca granosa	96.5	79.8	16.7	2.1	1.4
Dreissena polymorpha	86.8	72.2	14.6	6	7.2
Fragum fragum	93.6	93.3	0.3	3.6	2.8
Fragum whitleyi	92.4	91.7	0.7	4.5	3.1
Gari tellinella	94.8	94.3	0.5	3.1	2.1
Hippopus hippopus	93.6	92.9	0.7	3.6	2.8
Hyriopsis cumingii	96	94.2	1.8	2.1	1.9
Mercenaria mercenaria	91.7	86.4	5.3	4	4.3
Mytilisepta virgata	93.3	86	7.3	2.1	4.6
Mytilus coruscus	89.2	87.2	2	3.5	7.3
Mytilus edulis	91.5	77.3	14.2	4	4.5
Mytilus galloprovincialis	88.2	76	12.2	7.3	4.5
Scapharca broughtonii	92.2	86.6	5.6	1.6	6.2
Solen grandis	82.5	78.9	3.6	10.3	7.2
Tridacna crocea	92.9	91.9	1	3.6	3.5
Tridacna gigas	93.5	92.8	0.7	3.6	2.9

## Sheet: Supplemenary Table S7
Supplementary Table S7: The information of 30,616 gene families of P. generosa and 11 other species
family_id	Argopecten purpuratus	Bathymodiolus platifrons	Crassostrea gigas	Danio rerio	Homo sapiens	Panopea generosa	Patinopecten yessoensis	Pecten maximus	Pinctada martensi	Scapharca broughtonii	Xenopus tropicaalis	Caenorhabditis elegans	species_number
1	0	0	0	0	0	342	0	0	0	0	0	0	1
2	1	0	1	1	1	2	1	2	1	0	1	0	9
3	1	1	1	3	2	2	1	1	1	1	2	0	11
4	0	5	19	0	0	0	0	0	53	8	0	0	4
5	0	64	0	0	0	0	0	0	0	0	0	0	1
6	1	32	1	0	0	0	0	0	3	1	0	0	5
7	0	0	0	0	0	11	0	0	0	0	0	0	1
8	0	0	0	0	0	22	0	0	0	0	0	0	1
9	0	0	0	0	0	10	0	0	0	0	0	0	1
10	0	0	0	0	0	4	0	0	0	0	0	0	1
11	0	55	0	0	0	0	0	0	0	0	0	0	1
12	0	2	0	0	0	0	0	0	0	0	0	0	1
13	0	3	0	0	0	0	0	0	0	0	0	0	1
14	0	0	1	0	0	0	0	0	1	5	0	0	3
15	0	0	0	0	0	2	0	0	0	1	0	0	2
16	0	0	0	0	0	2	0	0	0	0	0	0	1
17	0	0	0	0	0	24	0	0	1	0	0	0	2
18	5	5	8	0	0	13	5	9	3	9	0	0	8
19	3	4	5	0	0	0	3	3	4	2	0	0	7
20	0	2	1	0	0	0	0	0	0	0	0	0	2
21	28	1	0	0	0	0	102	64	0	0	0	0	4
22	2	0	0	0	0	0	2	2	0	0	0	0	3
23	0	1	1	0	0	0	1	1	1	0	0	0	5
24	0	0	0	0	0	0	0	0	3	0	0	0	1
25	28	0	0	0	0	0	26	37	0	0	0	0	3
26	1	0	0	0	0	1	1	1	0	1	0	0	5
27	0	1	0	0	0	0	1	1	0	0	0	0	3
28	1	0	1	0	0	1	1	1	2	0	0	0	6
29	1	0	0	0	0	0	1	1	0	0	0	0	3
30	0	1	9	0	0	0	0	0	4	2	0	0	4
31	0	0	14	0	0	0	3	0	5	0	0	0	3
32	0	0	3	0	0	0	0	0	0	0	0	0	1
33	5	0	0	0	0	2	13	4	0	0	0	0	4
34	0	0	0	0	0	0	0	0	0	19	0	0	1
35	1	0	0	0	0	0	1	1	1	1	0	0	5
36	0	2	0	0	0	0	0	0	0	0	0	0	1
37	0	0	0	0	0	2	0	0	0	0	0	0	1
38	0	0	0	0	0	9	0	0	0	0	0	0	1
39	0	0	0	0	0	4	0	0	0	0	0	0	1
40	0	0	0	1	0	0	0	0	1	0	0	0	2
41	0	0	0	0	0	2	0	0	0	0	0	0	1
42	1	1	1	2	2	1	1	1	1	2	1	2	12
43	0	5	0	0	0	4	0	0	0	0	0	0	2
44	1	0	1	5	2	6	2	3	1	2	2	1	11
45	0	5	0	0	0	0	0	0	0	0	0	0	1
46	0	3	0	0	0	0	0	0	0	0	0	0	1
47	0	3	0	0	0	0	0	0	0	0	0	0	1
48	0	8	0	0	0	0	0	0	0	0	0	0	1
49	0	0	0	0	0	0	0	0	0	0	0	14	1
50	1	3	1	2	1	1	1	2	0	2	2	0	10
51	1	1	1	1	1	1	1	1	1	1	1	0	11
52	3	2	3	0	0	1	3	3	2	1	0	0	8
53	1	1	1	0	0	1	1	1	1	1	0	0	8
54	0	1	1	2	1	0	1	1	1	1	1	0	9
55	1	0	1	0	0	1	1	1	1	1	0	0	7
56	4	5	12	0	0	1	4	4	4	6	0	0	8
57	1	1	2	0	0	1	1	1	1	1	0	0	8
58	2	2	2	0	0	2	1	1	2	2	0	0	8
59	0	2	1	0	0	2	0	0	1	2	0	0	5
60	2	2	1	0	0	2	2	2	2	2	0	0	8
61	1	1	1	10	7	0	1	1	1	1	6	0	10
62	1	0	1	1	1	1	1	1	1	0	1	1	10
63	2	2	4	5	4	6	2	2	4	2	1	0	11
64	0	0	0	1	1	0	0	0	0	0	1	0	3
65	4	4	2	4	2	1	2	4	2	3	1	0	11
66	1	0	0	3	0	0	0	0	0	0	0	0	2
67	0	0	0	3	4	0	0	0	0	0	3	0	3
68	1	0	1	1	1	1	1	1	1	1	1	2	11
69	0	1	0	0	0	1	0	0	0	0	0	0	2
70	1	1	0	1	0	0	0	0	0	0	0	0	3
71	1	1	1	1	1	1	1	1	1	1	1	0	11
72	2	3	3	6	6	4	2	2	1	2	5	2	12
73	1	1	1	2	2	0	1	1	1	1	2	0	10
74	1	1	1	1	1	1	1	1	1	1	1	1	12
75	0	0	0	1	0	0	1	0	1	1	0	0	4
76	1	1	1	1	1	0	1	1	1	1	2	0	10
77	2	3	2	1	1	1	1	1	1	1	0	1	11
78	0	3	0	0	0	1	0	0	0	0	0	0	2
79	1	3	2	3	1	2	2	3	2	2	3	0	11
80	2	0	0	0	0	2	1	1	2	1	1	0	7
81	1	0	1	0	0	0	1	1	1	1	0	0	6
82	0	2	0	0	0	1	0	0	0	0	0	0	2
83	1	1	1	0	0	1	1	1	1	0	0	0	7
84	1	1	0	0	0	1	2	1	1	1	0	0	7
85	1	0	0	0	0	1	1	1	0	1	0	0	5
86	3	0	0	0	0	0	2	17	0	0	0	0	3
87	0	0	0	0	0	11	0	0	1	0	0	0	2
88	0	0	0	0	0	1	0	0	0	0	1	0	2
89	2	2	4	0	0	2	3	2	2	2	0	0	8
90	2	30	19	1	1	12	1	1	0	10	1	0	10
91	0	0	0	0	0	0	0	0	0	3	0	0	1
92	1	1	1	0	0	0	1	1	2	2	0	0	7
93	2	0	0	0	0	1	0	0	0	0	0	0	2
94	0	1	0	0	16	2	0	0	0	0	0	0	3
95	0	1	0	0	0	1	0	0	1	0	0	0	3
96	0	0	0	0	0	1	0	0	0	1	0	0	2
97	1	1	1	0	0	0	1	1	1	0	0	0	6
98	0	1	0	0	0	1	0	0	1	0	0	0	3
99	1	1	0	0	0	1	0	0	1	0	0	0	4
100	1	1	0	0	0	0	0	0	0	0	0	0	2
101	0	4	0	0	0	0	0	0	0	0	0	0	1
102	1	3	1	0	0	1	1	1	0	2	0	0	7
103	1	0	0	0	0	1	0	0	1	0	0	0	3
104	0	161	44	0	0	13	0	0	0	25	0	0	4
105	2	2	1	0	0	2	2	2	1	2	0	0	8
106	1	2	1	2	1	0	1	1	1	2	1	0	10
107	0	1	1	0	0	0	0	0	0	1	0	0	3
108	0	1	1	1	1	1	1	1	1	1	1	0	10
109	1	1	1	2	2	1	1	1	1	1	2	0	11
110	1	1	1	1	1	1	1	1	1	0	1	0	10
111	1	1	2	0	0	1	1	1	1	2	0	1	9
112	3	2	5	0	0	2	5	5	3	1	0	0	8
113	0	2	0	0	0	0	0	0	0	0	0	0	1
114	0	161	0	0	0	0	0	0	0	0	0	0	1
115	0	4	3	0	0	0	0	0	0	0	0	0	2
116	1	1	1	0	0	0	1	1	0	2	0	0	6
117	0	53	0	0	0	0	0	0	0	0	0	0	1
118	0	0	1	0	0	1	0	0	0	2	0	0	3
119	1	1	1	1	1	0	1	1	1	0	1	0	9
120	2	1	1	0	1	1	1	1	1	1	1	0	10
121	0	0	15	0	0	0	0	0	0	0	0	0	1
122	0	0	0	0	0	0	0	0	0	7	0	0	1
123	3	3	3	0	0	3	3	3	3	3	0	0	8
124	1	1	3	0	0	1	1	1	1	2	0	0	8
125	1	0	1	0	0	0	2	2	1	0	0	0	5
126	0	0	9	0	0	0	0	0	0	0	0	0	1
127	0	0	0	4	4	0	0	0	0	0	6	0	3
128	2	1	1	4	3	1	1	1	1	1	2	0	11
129	0	0	0	4	4	0	0	0	0	0	4	0	3
130	1	1	1	8	4	1	2	1	1	1	4	0	11
131	1	1	1	2	1	1	1	1	2	1	1	0	11
132	0	1	1	3	2	1	1	1	1	0	2	0	9
133	1	1	0	0	0	0	1	1	1	2	0	0	6
134	8	6	7	2	2	6	7	9	7	6	2	0	11
135	2	2	2	2	2	2	2	2	2	1	3	1	12
136	0	0	0	0	0	0	2	0	0	0	0	0	1
137	1	0	0	0	0	0	1	1	0	0	0	0	3
138	1	1	1	1	1	1	1	1	1	1	1	0	11
139	0	0	0	0	0	0	1	2	0	0	0	0	2
140	0	0	0	0	0	0	0	0	3	0	0	0	1
141	4	3	4	11	8	2	4	5	4	3	8	7	12
142	0	0	0	0	0	1	0	0	0	2	0	0	2
143	2	1	2	0	0	1	0	0	4	1	0	0	6
144	1	1	1	0	0	1	1	1	1	1	0	0	8
145	1	1	1	0	0	0	1	1	0	1	0	0	6
146	1	1	1	1	1	1	1	1	1	1	1	1	12
147	1	1	1	1	1	0	1	1	1	1	1	0	10
148	0	0	0	0	0	0	0	0	0	2	0	0	1
149	1	0	0	0	0	0	0	2	0	0	0	0	2
150	0	0	0	0	0	5	0	0	12	0	0	0	2
151	1	0	0	2	2	1	1	1	0	1	1	3	9
152	1	1	1	1	1	2	1	1	1	1	1	0	11
153	1	1	2	0	0	1	1	1	2	1	0	0	8
154	1	1	0	2	1	1	1	1	1	1	1	0	10
155	2	0	0	0	0	0	0	0	1	0	0	0	2
156	1	1	0	0	0	1	1	2	0	1	0	0	6
157	3	8	3	2	1	4	4	4	6	4	1	1	12
158	2	3	4	2	2	7	4	4	3	4	3	2	12
159	0	26	14	1	0	2	6	11	31	11	0	0	8
160	0	54	5	0	0	6	10	11	12	13	2	0	8
161	0	0	0	0	0	3	0	0	0	0	0	0	1
162	0	3	0	0	0	0	0	0	0	0	0	0	1
163	0	2	21	0	0	0	6	12	18	3	0	0	6
164	0	0	0	1	1	0	0	0	0	0	1	0	3
165	0	0	0	0	0	6	0	0	0	0	0	0	1
166	0	1	1	0	0	1	1	1	1	2	0	0	7
167	3	4	3	0	0	3	0	0	2	0	0	0	5
168	0	12	0	0	0	1	0	1	3	0	0	0	4
169	1	3	9	0	0	0	5	9	22	9	0	0	7
170	0	0	0	0	0	0	4	2	2	2	0	0	4
171	0	2	2	0	0	3	0	0	1	0	0	0	4
172	0	12	1	0	0	0	0	3	7	6	0	0	5
173	0	2	0	0	0	9	0	0	0	0	0	0	2
174	0	0	0	0	0	5	0	0	0	0	0	0	1
175	0	1	1	0	0	0	0	1	0	0	0	0	3
176	0	0	0	0	0	4	0	0	0	0	0	0	1
177	0	6	0	0	0	0	0	0	0	0	0	0	1
178	2	0	0	0	0	0	0	2	0	0	0	0	2
179	0	3	0	0	0	0	0	0	0	0	0	0	1
180	0	0	0	0	0	27	0	0	0	0	0	0	1
181	12	1	0	0	0	3	2	16	7	0	0	0	6
182	0	2	0	0	0	0	0	0	0	6	0	0	2
183	0	0	11	0	0	0	0	0	17	5	0	0	3
184	0	0	0	0	0	0	0	0	13	0	0	0	1
185	0	6	0	0	0	0	0	0	0	0	0	0	1
186	0	2	0	0	0	0	0	0	0	0	0	0	1
187	0	3	0	0	0	0	0	0	0	0	0	0	1
188	0	4	0	0	0	0	0	0	0	0	0	0	1
189	0	1	0	0	0	1	1	0	23	0	0	0	4
190	0	0	0	0	0	0	0	0	2	0	0	0	1
191	0	0	0	0	0	0	1	1	5	0	0	0	3
192	1	1	1	0	1	1	1	1	1	1	1	1	11
193	2	3	3	4	5	3	2	1	2	2	3	2	12
194	4	2	2	3	1	2	3	3	2	3	2	1	12
195	0	1	0	0	0	0	0	0	0	0	0	2	2
196	1	1	1	2	2	1	1	1	1	2	2	1	12
197	2	2	2	2	2	2	2	2	2	2	2	1	12
198	2	4	2	3	2	2	4	3	3	4	1	4	12
199	6	7	5	8	9	8	6	6	5	4	6	1	12
200	1	2	3	4	4	4	3	3	3	3	2	2	12
201	3	1	3	6	5	2	3	3	2	2	5	2	12
202	2	2	2	7	5	3	2	2	2	2	5	2	12
203	1	1	1	3	2	1	1	1	1	1	2	1	12
204	4	2	4	9	5	5	6	7	3	5	4	1	12
205	3	3	3	5	3	3	3	3	3	3	4	1	12
206	2	2	3	2	3	1	2	2	2	3	3	2	12
207	1	2	3	2	1	3	2	2	4	3	1	3	12
208	1	0	1	7	3	1	1	1	1	1	2	1	11
209	2	3	2	3	5	2	2	2	1	2	2	2	12
210	2	2	2	1	1	1	2	3	2	2	1	1	12
211	2	2	0	4	4	3	2	2	1	2	2	1	11
212	1	1	1	2	2	1	1	1	1	1	2	4	12
213	3	2	2	2	3	2	3	3	3	2	2	1	12
214	0	1	0	0	0	1	0	0	0	0	0	1	3
215	3	3	3	6	3	3	4	2	2	2	4	2	12
216	1	1	1	2	2	0	1	2	1	1	2	7	11
217	1	1	1	1	1	1	3	0	0	1	1	3	10
218	0	0	0	0	0	0	0	0	0	0	0	6	1
219	2	0	0	0	0	0	1	2	0	0	0	1	4
220	2	12	1	0	0	0	4	2	1	1	0	1	8
221	2	2	1	5	5	3	2	2	1	4	5	1	12
222	5	14	5	19	8	14	5	5	3	8	8	2	12
223	2	1	2	4	3	1	1	1	2	2	3	1	12
224	1	0	1	2	2	2	1	1	1	1	2	1	11
225	0	0	0	0	0	0	0	0	0	0	0	2	1
226	3	5	9	7	4	1	2	3	7	5	6	1	12
227	1	1	1	5	4	1	1	1	1	1	4	1	12
228	7	6	7	11	5	3	8	7	6	7	7	1	12
229	1	1	3	3	1	1	1	2	1	2	1	2	12
230	3	2	3	3	3	3	3	3	1	3	4	1	12
231	5	8	14	7	6	6	5	6	8	10	4	2	12
232	0	1	0	0	0	1	1	1	2	2	0	0	6
233	0	0	0	0	0	0	0	0	0	0	0	2	1
234	0	0	0	0	0	0	0	0	0	0	0	2	1
235	4	9	15	1	1	3	6	5	5	8	1	1	12
236	0	3	0	0	0	0	0	0	0	0	0	0	1
237	4	5	6	5	3	5	4	4	4	3	3	1	12
238	2	2	8	10	7	4	2	2	4	6	6	1	12
239	0	0	0	0	0	0	0	0	0	0	0	2	1
240	0	0	0	0	0	0	0	0	25	1	0	0	2
241	0	2	0	0	0	0	0	0	1	0	0	1	3
242	0	1	1	0	0	0	0	0	0	0	0	1	3
243	6	3	4	5	3	3	5	6	2	2	3	0	11
244	0	0	0	1	0	0	2	0	0	0	0	0	2
245	13	68	14	6	4	53	32	23	22	20	4	2	12
246	1	1	1	0	1	1	1	1	1	1	1	0	10
247	3	0	0	0	0	0	0	0	0	0	0	0	1
248	0	0	0	0	0	0	0	0	50	4	0	0	2
249	0	0	0	0	0	0	0	0	3	2	0	0	2
250	0	0	0	0	0	2	0	0	0	0	0	0	1
251	1	2	1	1	1	1	1	1	1	1	1	1	12
252	1	2	7	0	0	1	1	1	6	1	0	0	8
253	0	1	0	1	0	2	1	0	2	0	0	0	5
254	1	0	0	0	0	0	4	3	0	4	0	0	4
255	1	7	12	14	12	8	10	10	8	10	10	3	12
256	1	26	23	38	29	19	27	28	26	36	29	1	12
257	0	2	2	2	2	1	2	2	2	2	2	3	11
258	1	6	8	0	0	1	2	2	2	2	0	0	8
259	1	2	1	2	0	5	0	1	1	0	0	0	7
260	0	0	0	1	2	0	0	0	0	0	1	0	3
261	1	1	1	2	1	0	1	1	1	1	1	3	11
262	0	0	0	1	0	0	0	0	0	0	1	1	3
263	0	1	1	0	0	0	1	1	1	1	0	0	6
264	1	0	1	0	0	1	1	1	0	1	0	0	6
265	0	0	0	0	0	0	0	0	0	0	0	2	1
266	1	1	1	2	2	1	1	1	1	1	2	0	11
267	2	3	2	0	0	3	2	2	0	2	0	0	7
268	0	0	3	0	0	0	0	0	0	0	0	0	1
269	0	0	0	2	2	0	0	0	0	0	3	0	3
270	0	0	0	3	2	0	0	0	0	0	2	0	3
271	0	0	0	1	1	0	0	0	0	0	1	0	3
272	0	0	0	0	0	0	1	1	0	0	0	0	2
273	0	0	0	0	0	0	2	2	0	0	0	0	2
274	0	0	0	1	1	0	0	0	0	0	1	0	3
275	14	61	12	0	0	35	5	21	24	6	0	0	8
276	2	2	1	0	0	2	2	2	2	2	0	0	8
277	0	0	0	0	0	15	0	0	0	0	0	0	1
278	0	42	0	0	0	0	0	0	6	0	0	0	2
279	2	6	9	0	0	3	24	9	21	9	0	0	8
280	1	5	1	0	0	9	1	1	3	1	0	0	8
281	4	5	4	0	0	6	2	5	0	5	0	0	7
282	1	2	2	0	0	2	1	0	0	0	0	0	5
283	1	5	1	0	0	1	1	1	0	0	0	0	6
284	1	2	1	0	0	1	2	1	6	1	0	0	8
285	0	11	0	0	0	5	0	0	0	0	0	0	2
286	0	2	0	0	0	0	0	0	0	0	0	0	1
287	0	4	0	0	0	0	0	0	3	0	0	0	2
288	0	3	0	0	0	12	0	0	0	0	0	0	2
289	0	8	0	0	0	0	0	0	0	0	0	0	1
290	0	2	0	0	0	0	0	0	0	0	0	0	1
291	0	2	0	0	0	0	0	0	0	0	0	0	1
292	0	0	0	0	0	6	0	0	0	0	0	0	1
293	0	0	0	0	0	4	0	0	0	0	0	0	1
294	0	6	0	0	0	56	0	1	0	0	0	0	3
295	0	0	0	0	0	8	0	0	0	0	0	0	1
296	0	0	0	0	0	6	0	0	0	0	0	0	1
297	0	0	0	0	0	3	0	0	0	0	0	0	1
298	0	3	1	0	0	14	4	24	56	24	0	0	7
299	0	1	0	0	0	1	0	0	0	0	0	0	2
300	0	0	0	0	0	22	0	0	0	0	0	0	1
301	0	1	0	0	0	1	0	0	1	0	1	0	4
302	2	45	5	0	0	14	1	3	29	9	0	0	8
303	0	1	0	0	0	0	0	0	3	2	0	0	3
304	0	0	0	0	0	0	0	0	0	7	0	0	1
305	0	27	7	0	0	0	3	12	55	12	0	0	6
306	0	0	5	0	0	0	5	11	20	4	0	0	5
307	0	0	0	1	0	0	2	3	4	0	0	0	4
308	0	0	0	0	0	0	1	1	1	0	4	0	4
309	0	3	2	0	0	0	10	6	170	10	2	0	7
310	0	0	1	0	0	0	1	2	1	1	0	0	5
311	0	0	0	0	0	0	0	1	1	0	0	0	2
312	0	0	0	0	0	0	0	2	2	2	0	0	3
313	0	1	0	0	0	0	0	1	5	0	0	0	3
314	0	2	0	0	0	0	0	0	3	0	0	0	2
315	0	0	5	0	0	0	5	42	44	4	2	0	6
316	0	0	0	1	0	0	0	0	0	0	7	0	2
317	0	5	2	0	0	0	0	0	2	0	0	0	3
318	0	2	0	0	0	0	0	0	0	0	0	0	1
319	0	4	0	0	0	0	0	0	0	0	0	0	1
320	0	0	0	0	0	0	1	1	0	1	0	0	3
321	0	0	0	1	1	0	1	0	6	0	1	0	5
322	0	1	0	0	0	4	0	1	4	2	0	0	5
323	0	0	0	0	0	0	0	0	2	0	0	0	1
324	0	0	1	0	0	0	0	0	4	0	0	0	2
325	0	0	0	0	0	0	0	0	0	3	0	0	1
326	0	4	0	0	0	0	0	0	0	0	0	0	1
327	1	0	0	0	0	1	0	0	0	0	0	0	2
328	0	1	0	0	0	0	0	0	0	1	0	0	2
329	0	0	0	0	0	0	0	0	2	0	0	0	1
330	0	0	5	0	0	0	0	2	16	1	0	0	4
331	0	0	1	0	0	0	2	12	1	0	0	0	4
332	0	0	1	0	0	0	0	0	11	0	0	0	2
333	0	0	0	0	0	0	0	1	2	0	2	0	3
334	0	0	1	0	0	0	2	2	22	2	0	0	5
335	0	2	0	0	0	0	1	1	5	2	0	0	5
336	0	0	0	0	0	0	1	1	10	4	3	0	5
337	0	0	7	0	0	0	7	19	14	2	2	0	6
338	0	1	28	0	0	0	30	59	97	32	0	0	6
339	0	0	0	0	0	0	3	0	8	2	1	0	4
340	0	0	3	0	0	0	3	9	3	2	0	0	5
341	0	0	29	0	0	0	22	31	21	12	0	0	5
342	0	0	0	0	0	0	0	4	0	0	0	0	1
343	0	0	3	0	0	0	5	2	3	0	0	0	4
344	0	0	0	0	0	0	11	2	3	0	0	0	3
345	0	0	8	0	0	1	3	5	11	1	0	0	6
346	0	0	0	13	2	0	0	0	0	0	18	0	3
347	0	0	2	0	0	0	0	0	0	0	0	0	1
348	0	0	4	0	0	0	6	6	10	7	0	0	5
349	0	2	0	0	0	0	0	2	5	0	0	0	3
350	0	0	1	0	0	0	0	6	4	8	1	0	5
351	0	0	0	0	0	0	2	6	11	0	0	0	3
352	0	4	2	0	0	0	1	1	23	1	0	0	6
353	1	1	1	0	0	1	1	1	0	0	0	0	6
354	0	0	0	1	1	0	0	0	0	0	1	0	3
355	0	0	0	1	2	0	0	0	0	0	1	0	3
356	0	0	0	0	1	0	0	0	0	0	1	0	2
357	0	2	0	0	0	9	0	2	2	0	0	0	4
358	0	0	0	0	0	2	0	0	0	0	0	0	1
359	0	0	0	0	0	2	9	14	0	0	0	0	3
360	1	5	5	0	0	4	0	2	15	1	0	0	7
361	4	1	2	0	0	0	0	9	25	3	0	0	6
362	0	21	0	0	0	2	0	0	0	0	0	0	2
363	1	7	3	0	0	1	5	3	0	0	0	0	6
364	0	0	0	0	0	3	0	0	0	0	0	0	1
365	1	0	0	0	0	0	0	3	0	7	0	0	3
366	0	0	0	0	0	3	0	0	0	0	0	0	1
367	0	0	0	0	0	3	0	0	0	0	0	0	1
368	3	0	0	0	0	0	0	0	0	0	0	0	1
369	0	0	0	0	0	10	0	0	0	0	0	0	1
370	0	0	0	0	0	4	0	0	0	0	0	0	1
371	0	0	0	0	0	2	0	0	0	0	0	0	1
372	0	0	0	0	0	2	0	0	0	0	0	0	1
373	0	0	0	0	0	2	0	0	0	0	0	0	1
374	0	3	0	0	0	0	0	0	0	0	0	0	1
375	0	4	0	0	0	0	0	0	0	0	0	0	1
376	5	2	3	6	8	7	5	5	5	4	8	1	12
377	17	5	10	5	3	12	16	15	11	15	3	4	12
378	0	0	3	0	0	0	1	1	0	0	0	0	3
379	0	0	0	0	0	0	0	0	2	0	0	0	1
380	0	0	1	0	0	0	1	1	0	0	0	0	3
381	0	1	0	0	0	0	0	0	1	6	0	0	3
382	0	0	0	0	0	0	1	0	1	0	0	0	2
383	0	0	0	0	0	0	0	0	0	3	0	0	1
384	0	0	0	0	0	0	0	0	1	5	0	0	2
385	0	0	1	0	0	0	0	0	3	0	0	0	2
386	0	0	0	0	0	3	0	1	0	1	0	0	3
387	0	2	2	0	0	4	3	5	7	2	0	0	7
388	0	0	0	0	0	14	0	0	4	0	0	0	2
389	0	5	23	0	0	19	12	24	37	8	0	0	7
390	0	1	1	0	0	0	0	0	1	3	1	0	5
391	1	0	16	0	0	0	0	2	10	0	0	0	4
392	0	9	4	0	0	0	0	4	0	1	0	0	4
393	0	6	0	0	0	0	0	0	1	0	0	0	2
394	0	4	7	0	0	0	4	4	14	4	0	0	6
395	0	2	0	0	0	0	0	0	0	0	0	0	1
396	0	3	0	0	0	1	0	0	0	2	0	0	3
397	0	1	5	0	0	6	5	13	2	5	0	0	7
398	0	17	7	0	0	30	1	4	0	0	0	0	5
399	0	3	4	0	0	0	0	0	5	5	0	0	4
400	0	0	0	0	0	3	0	0	0	0	0	0	1
401	0	0	2	0	0	0	0	0	0	0	0	0	1
402	0	4	0	0	0	0	2	2	1	4	0	0	5
403	0	0	0	0	0	2	0	0	0	0	0	0	1
404	0	0	0	0	0	1	1	0	0	0	0	0	2
405	7	11	4	0	0	0	2	0	0	0	0	0	4
406	0	0	1	0	0	0	0	0	3	0	0	0	2
407	2	2	1	0	0	0	0	2	1	0	0	0	5
408	0	8	5	0	0	24	0	2	7	4	0	0	6
409	0	0	0	0	0	0	0	8	2	0	0	0	2
410	0	0	0	0	0	3	0	0	0	1	0	0	2
411	0	0	0	0	0	0	2	0	0	0	0	0	1
412	0	0	1	0	0	0	0	1	1	2	0	0	4
413	2	0	0	0	0	0	0	0	0	0	0	0	1
414	0	0	1	0	0	0	1	1	0	0	0	0	3
415	0	0	0	0	0	13	0	0	0	0	0	0	1
416	0	0	0	0	0	3	0	0	0	0	0	0	1
417	0	5	0	1	0	0	0	4	14	0	31	0	5
418	0	0	0	0	0	0	0	0	3	0	0	0	1
419	0	0	0	1	0	0	0	0	0	0	14	0	2
420	0	0	0	0	0	0	0	1	151	0	15	0	3
421	0	6	1	0	0	0	2	1	7	0	0	0	5
422	0	24	0	0	0	0	0	1	20	1	0	0	4
423	0	2	0	0	0	0	0	0	33	11	0	0	3
424	0	1	1	1	1	1	1	1	1	1	1	0	10
425	1	1	1	2	2	1	1	1	1	1	2	3	12
426	1	1	1	2	2	1	1	1	1	1	2	1	12
427	0	0	0	1	1	0	0	0	0	0	2	0	3
428	1	1	1	2	1	1	1	1	1	1	1	1	12
429	0	0	2	0	0	0	0	0	10	3	0	0	3
430	0	0	0	0	0	0	0	0	2	0	0	0	1
431	1	1	1	1	1	1	1	1	1	0	1	2	11
432	1	2	3	7	6	2	3	4	2	2	4	1	12
433	0	0	2	0	0	0	0	0	0	1	0	0	2
434	1	0	1	0	1	0	1	1	0	1	0	2	7
435	4	2	2	1	1	1	3	3	1	1	1	0	11
436	0	0	1	0	0	0	0	0	0	0	0	3	2
437	1	1	3	4	3	2	2	2	2	2	3	1	12
438	1	1	2	1	1	1	1	1	1	1	1	2	12
439	0	0	0	0	0	6	0	0	0	0	0	0	1
440	5	4	7	0	0	1	7	8	6	9	0	0	8
441	2	3	1	0	0	1	3	1	0	3	0	0	7
442	0	4	0	0	0	0	0	0	0	0	0	0	1
443	0	0	1	0	0	0	0	0	2	0	0	0	2
444	0	0	0	0	0	0	1	1	0	1	0	0	3
445	0	0	0	0	0	1	0	0	0	1	0	0	2
446	1	1	0	0	0	1	1	1	0	0	0	0	5
447	57	13	78	0	0	24	60	59	3	78	0	0	8
448	1	10	0	0	0	0	0	0	0	1	0	0	3
449	0	33	28	0	0	0	2	1	0	0	0	0	4
450	1	0	2	17	6	1	3	1	0	2	4	0	9
451	0	0	2	0	0	0	2	1	0	0	0	0	3
452	0	0	0	0	0	1	0	1	0	3	0	0	3
453	0	0	0	0	0	1	0	0	1	0	0	0	2
454	10	2	5	0	0	0	8	8	6	3	0	0	7
455	0	1	49	0	0	2	0	0	2	0	0	0	4
456	0	8	0	0	0	1	0	0	0	0	0	0	2
457	12	14	4	0	0	10	10	5	2	6	0	1	9
458	0	7	2	0	0	1	0	0	3	1	0	0	5
459	0	0	0	0	0	34	0	0	1	0	0	0	2
460	2	3	6	0	0	1	3	2	5	1	0	0	8
461	0	0	18	0	0	0	0	0	0	0	0	0	1
462	0	0	1	0	0	0	0	0	1	0	0	0	2
463	0	0	0	1	7	0	0	0	0	0	0	0	2
464	3	0	0	0	0	0	2	2	0	0	0	0	3
465	3	1	0	0	0	0	0	3	0	0	0	0	3
466	0	7	0	0	0	0	0	1	5	3	0	0	4
467	1	0	0	0	0	6	0	0	0	0	0	0	2
468	0	0	0	0	0	0	0	0	0	3	0	0	1
469	0	0	0	38	8	0	0	0	0	0	14	0	3
470	0	0	0	0	0	0	0	0	0	0	0	8	1
471	0	0	0	10	9	0	0	0	0	0	10	0	3
472	1	1	2	0	0	1	1	1	0	2	0	0	7
473	0	0	6	0	0	0	0	0	0	0	0	0	1
474	17	0	0	0	0	0	1	13	0	0	0	0	3
475	0	0	0	0	0	0	0	0	6	0	0	0	1
476	0	0	0	0	0	0	0	0	9	0	0	0	1
477	0	5	0	0	0	0	0	0	0	2	0	0	2
478	1	0	0	0	0	0	1	3	0	0	0	0	3
479	1	14	1	0	0	0	0	0	7	1	0	0	5
480	3	0	0	0	0	0	4	5	0	0	0	0	3
481	0	0	0	0	0	0	0	0	4	0	0	0	1
482	0	0	0	0	0	0	0	0	1	1	0	0	2
483	0	0	0	0	0	2	0	0	1	0	0	0	2
484	2	0	0	0	0	0	0	1	0	0	0	0	2
485	0	3	0	0	0	0	0	0	0	0	0	0	1
486	0	0	12	0	0	0	0	0	0	0	0	0	1
487	0	0	2	0	0	0	0	0	0	0	0	0	1
488	17	0	0	0	0	0	5	7	0	0	0	0	3
489	0	0	0	0	0	0	0	0	0	0	0	3	1
490	0	0	0	0	0	0	0	0	0	0	0	3	1
491	0	12	0	0	0	0	0	0	0	0	0	0	1
492	0	0	0	0	0	2	0	0	0	0	0	0	1
493	0	3	1	0	0	0	0	0	0	0	0	0	2
494	0	0	8	0	0	0	0	0	3	0	0	0	2
495	0	0	0	0	19	0	0	0	0	0	4	0	2
496	2	1	0	0	0	1	2	2	1	0	0	0	6
497	0	0	0	0	0	2	0	0	0	1	0	0	2
498	6	0	0	0	0	0	7	15	0	0	0	0	3
499	0	0	8	0	0	0	0	0	0	0	0	0	1
500	0	0	10	0	0	0	0	0	0	0	0	0	1
501	3	0	0	0	0	0	3	4	0	0	0	0	3
502	1	0	0	0	0	0	2	1	0	1	0	0	4
503	5	3	4	0	0	8	3	7	3	9	0	0	8
504	1	0	2	0	0	0	1	1	0	0	0	0	4
505	1	0	0	0	0	1	0	0	0	0	0	0	2
506	1	1	3	0	0	0	0	1	0	0	0	0	4
507	0	3	0	0	0	0	0	0	0	0	0	0	1
508	0	0	0	0	0	0	1	1	0	0	0	0	2
509	6	24	4	0	0	0	9	5	2	0	0	0	6
510	0	2	0	0	0	0	0	0	0	0	0	0	1
511	2	0	0	0	0	0	0	1	0	0	0	0	2
512	3	0	0	0	0	0	0	2	0	0	0	0	2
513	0	2	1	0	0	0	0	0	0	0	0	0	2
514	0	0	4	0	0	0	0	0	0	0	0	0	1
515	0	5	0	0	0	0	0	0	0	0	0	0	1
516	0	3	0	0	0	1	0	0	0	0	0	0	2
517	2	0	3	0	0	1	1	1	2	2	0	0	7
518	0	1	1	0	0	0	0	0	0	0	0	0	2
519	2	0	0	0	0	1	2	2	0	5	0	0	5
520	0	0	3	0	0	0	0	1	0	0	0	0	2
521	0	0	3	0	0	0	0	0	0	9	0	0	2
522	0	5	0	0	0	0	1	0	0	0	0	0	2
523	4	0	0	0	0	0	4	2	0	0	0	0	3
524	0	0	0	0	0	2	0	0	0	0	0	0	1
525	0	1	3	0	0	0	0	0	0	0	0	0	2
526	0	0	0	0	0	0	1	1	0	0	0	0	2
527	8	2	0	0	0	3	10	3	1	1	0	0	7
528	3	0	3	0	0	0	4	2	0	2	0	0	5
529	1	0	0	0	0	0	1	2	0	0	0	0	3
530	0	22	0	0	0	0	0	0	0	0	0	0	1
531	0	6	0	0	0	0	0	0	0	0	0	0	1
532	0	3	0	0	0	0	0	0	0	0	0	0	1
533	4	2	2	0	0	1	3	3	4	1	0	0	8
534	0	0	0	3	2	0	0	0	0	0	2	1	4
535	10	33	20	8	6	15	15	14	13	14	6	0	11
536	2	2	12	6	4	11	6	5	3	3	4	0	11
537	1	0	1	0	0	2	1	1	1	1	0	0	7
538	1	0	1	0	0	0	1	1	1	1	0	0	6
539	1	2	2	0	0	2	1	1	1	2	0	0	8
540	0	0	1	0	0	0	1	1	1	3	0	0	5
541	0	6	2	0	0	1	0	0	0	0	0	0	3
542	0	0	9	0	0	0	0	0	0	3	0	0	2
543	0	21	0	0	0	1	2	1	0	0	0	0	4
544	0	11	0	0	0	0	0	0	0	0	0	0	1
545	0	2	0	0	0	0	0	0	0	0	0	0	1
546	0	1	3	0	4	1	0	0	0	0	0	0	4
547	3	3	19	0	0	8	10	12	7	6	0	0	8
548	0	0	2	0	0	0	0	0	0	0	0	0	1
549	2	1	2	3	1	1	1	1	0	1	2	0	10
550	0	0	0	0	0	0	0	0	0	2	0	0	1
551	0	0	0	0	0	2	0	0	0	0	0	0	1
552	0	0	0	2	2	0	0	0	0	0	1	0	3
553	0	0	0	0	0	1	0	1	1	0	0	0	3
554	4	0	9	0	0	1	3	5	3	4	0	0	7
555	1	1	0	1	0	0	0	0	0	0	0	0	3
556	2	0	0	0	0	0	1	0	0	0	0	0	2
557	0	5	0	0	0	1	0	0	0	0	0	0	2
558	0	0	1	0	0	0	0	0	1	0	0	0	2
559	0	2	3	2	0	15	1	1	3	5	0	0	8
560	0	0	0	0	0	2	0	0	0	0	0	0	1
561	0	0	0	0	0	3	0	0	0	0	0	0	1
562	0	0	0	0	0	3	0	0	0	0	0	0	1
563	0	0	0	0	0	3	0	0	0	0	0	0	1
564	0	0	0	0	0	1	1	1	0	0	0	0	3
565	0	0	0	0	0	0	0	1	0	1	0	0	2
566	2	0	1	0	0	4	0	0	0	0	0	0	3
567	0	0	0	0	0	0	0	1	1	0	0	0	2
568	0	0	1	0	0	2	0	0	0	1	0	0	3
569	1	1	1	2	0	3	1	0	0	1	2	0	8
570	0	11	1	0	0	4	0	0	0	1	0	0	4
571	0	1	0	1	0	6	0	1	0	0	0	0	4
572	1	1	1	9	6	1	1	1	1	1	6	8	12
573	0	0	1	0	0	0	0	1	0	0	0	0	2
574	2	3	14	0	0	9	2	3	2	3	0	0	8
575	0	0	0	0	0	2	2	2	0	1	0	0	4
576	0	0	0	0	0	0	2	0	1	0	0	0	2
577	1	1	0	0	0	1	0	3	0	2	0	0	5
578	1	0	0	0	0	0	1	3	0	0	0	0	3
579	0	0	0	0	0	0	1	1	0	0	0	0	2
580	0	0	0	0	0	2	1	1	0	0	0	0	3
581	2	0	0	0	0	0	0	2	0	0	0	0	2
582	1	0	0	0	0	2	0	1	1	0	0	0	4
583	0	0	0	0	0	0	0	1	0	2	0	0	2
584	0	0	0	0	0	1	0	1	0	0	1	0	3
585	1	0	0	0	0	0	0	0	1	0	2	0	3
586	0	0	0	0	6	0	0	0	0	0	2	0	2
587	0	0	0	0	0	0	0	1	1	2	2	0	4
588	0	0	0	0	0	3	0	0	0	0	0	0	1
589	0	0	0	0	0	0	0	1	0	1	0	0	2
590	0	0	0	0	0	3	1	0	2	0	0	0	3
591	0	0	0	0	0	1	0	0	2	0	0	0	2
592	0	0	1	0	0	0	0	1	1	0	0	0	3
593	0	0	0	0	0	2	1	2	1	4	0	0	5
594	0	0	0	0	0	2	0	1	1	0	0	0	3
595	1	0	0	0	0	2	0	0	0	0	0	0	2
596	0	0	0	0	0	3	0	0	0	0	0	0	1
597	1	0	0	0	0	0	1	0	2	0	0	0	3
598	2	0	0	0	0	0	0	0	0	1	0	0	2
599	0	0	0	0	0	79	0	0	0	0	0	0	1
600	0	0	0	0	0	2	0	0	0	0	0	0	1
601	2	0	0	0	0	3	0	0	0	1	0	0	3
602	3	0	0	0	0	1	0	1	1	0	0	0	4
603	0	0	0	0	0	2	0	1	0	0	0	0	2
604	0	0	0	0	0	1	0	0	0	1	0	0	2
605	0	0	0	0	0	3	0	0	0	0	0	0	1
606	1	1	1	1	2	2	1	1	0	1	1	0	10
607	0	0	1	0	0	1	0	1	0	0	0	0	3
608	0	0	0	0	0	0	0	2	2	0	0	0	2
609	0	0	0	0	0	6	0	0	0	0	0	0	1
610	1	9	0	0	0	19	0	0	1	1	0	0	5
611	0	9	0	0	0	7	0	0	0	0	0	0	2
612	1	15	1	0	0	0	0	0	0	0	0	0	3
613	0	3	0	0	0	0	0	0	0	0	0	0	1
614	0	3	0	0	0	5	0	0	1	0	0	0	3
615	0	0	0	0	0	8	0	0	0	0	0	0	1
616	0	30	0	6	0	6	0	0	15	0	0	0	4
617	1	1	1	2	1	2	1	1	1	1	2	1	12
618	0	0	0	0	0	4	0	0	0	0	0	0	1
619	0	0	0	0	0	3	0	0	0	0	0	0	1
620	0	12	0	0	0	0	0	0	0	0	0	0	1
621	0	0	0	13	0	0	0	0	6	1	429	0	4
622	0	0	0	0	0	38	0	0	0	0	0	0	1
623	0	0	0	9	0	0	0	0	0	0	0	0	1
624	0	0	0	2	0	0	0	0	0	0	0	0	1
625	0	0	0	5	0	0	0	0	0	0	0	0	1
626	0	2	0	0	0	15	0	0	5	0	0	0	3
627	0	0	0	12	0	0	0	0	0	0	0	0	1
628	0	0	0	0	0	11	0	0	0	0	0	0	1
629	0	0	0	0	0	3	0	0	0	0	0	0	1
630	0	0	0	0	0	2	0	0	0	0	0	0	1
631	1	20	2	1	0	0	0	0	6	0	0	0	5
632	0	1	1	0	0	3	1	1	13	0	0	0	6
633	14	5	1	0	0	0	1	0	4	3	0	0	6
634	9	0	10	2	0	1	8	32	28	16	0	0	8
635	1	0	0	0	0	10	0	2	1	0	0	0	4
636	0	0	0	0	0	0	0	0	2	0	0	0	1
637	11	24	3	2	0	28	3	6	13	6	0	0	9
638	2	0	0	0	0	3	0	0	0	0	0	0	2
639	0	4	0	0	0	1	0	0	1	0	0	0	3
640	0	0	0	0	0	3	0	0	2	0	0	0	2
641	1	0	0	0	0	3	0	0	1	1	0	0	4
642	1	31	31	0	0	16	10	67	48	4	0	0	8
643	0	3	0	0	0	3	0	4	0	0	0	0	3
644	0	0	0	0	0	3	0	0	0	0	0	0	1
645	0	8	7	0	0	3	0	2	4	0	0	0	5
646	1	0	1	0	0	0	1	1	1	1	0	0	6
647	0	0	0	0	0	3	0	0	0	0	0	0	1
648	1	0	0	0	0	9	0	0	1	0	0	0	3
649	0	1	0	0	0	0	0	0	4	3	0	0	3
650	0	6	3	0	0	0	1	3	11	4	0	0	6
651	0	4	1	0	0	3	0	0	4	0	0	0	4
652	0	0	0	0	0	4	0	0	0	0	0	0	1
653	0	4	0	0	0	0	0	0	0	0	0	0	1
654	0	1	0	0	0	2	0	0	2	0	0	0	3
655	0	5	0	0	0	0	0	0	0	0	0	0	1
656	0	0	0	0	0	0	0	0	2	0	0	0	1
657	1	0	0	0	0	0	0	1	0	0	0	0	2
658	0	1	0	0	0	0	0	1	0	0	0	0	2
659	0	0	3	0	0	0	0	0	0	0	0	0	1
660	0	0	0	0	0	0	0	2	0	0	0	0	1
661	4	12	7	38	0	0	4	9	5	6	0	0	8
662	0	15	69	0	0	0	0	0	54	8	0	0	4
663	0	0	0	0	0	0	1	1	0	1	0	0	3
664	1	0	0	0	0	0	0	1	0	0	0	0	2
665	0	0	0	0	0	1	0	0	0	3	0	0	2
666	2	6	0	0	0	1	0	1	1	1	0	0	6
667	1	8	6	0	0	0	1	1	1	5	0	0	7
668	2	3	0	0	0	0	1	4	0	1	0	0	5
669	5	2	0	0	0	0	5	5	6	2	0	0	6
670	0	0	1	0	0	0	0	0	1	4	0	0	3
671	1	0	0	0	0	0	1	1	0	0	0	0	3
672	0	13	0	0	0	0	0	0	0	0	0	0	1
673	0	0	5	0	0	0	0	0	0	0	0	0	1
674	0	0	3	0	0	0	0	0	0	0	0	0	1
675	1	0	0	0	0	1	3	1	0	0	0	0	4
676	0	0	0	0	0	3	0	0	0	0	0	0	1
677	0	0	1	0	0	0	0	0	1	0	0	0	2
678	2	0	0	0	0	0	2	2	0	2	0	0	4
679	0	0	0	0	0	2	0	0	0	0	0	0	1
680	1	0	0	0	0	0	1	1	0	0	0	0	3
681	0	0	0	0	0	2	0	0	0	0	0	0	1
682	0	36	0	0	0	0	0	0	0	0	0	0	1
683	0	0	1	0	0	2	1	0	0	1	0	0	4
684	0	3	1	0	0	0	0	1	0	0	0	0	3
685	0	0	1	0	0	0	0	0	0	7	0	0	2
686	0	0	0	0	0	0	1	1	0	1	0	0	3
687	0	0	2	0	0	0	2	0	0	0	0	0	2
688	0	0	2	0	0	0	0	0	0	0	0	0	1
689	2	0	0	0	0	0	1	1	0	0	0	0	3
690	5	0	0	0	0	0	3	7	0	0	0	0	3
691	2	0	0	0	0	0	1	1	0	0	0	0	3
692	2	0	0	0	0	0	0	0	0	0	0	0	1
693	0	3	0	0	0	0	0	0	0	0	0	0	1
694	34	94	60	0	0	55	37	26	46	40	0	0	8
695	1	6	0	0	0	1	0	0	9	0	0	0	4
696	0	16	1	0	0	0	2	2	16	2	0	0	6
697	0	0	0	0	0	0	0	0	0	2	0	0	1
698	2	0	2	0	0	2	0	1	0	0	0	0	4
699	1	1	1	2	1	1	1	1	1	1	0	2	11
700	0	0	0	0	0	5	0	0	0	0	0	0	1
701	0	4	4	0	0	2	0	0	0	1	0	0	4
702	0	0	3	0	0	0	0	0	0	0	0	0	1
703	2	0	0	0	0	0	0	0	0	0	0	0	1
704	0	0	2	0	0	0	0	0	0	0	0	0	1
705	0	3	0	0	0	0	0	0	0	0	0	0	1
706	2	1	1	1	0	2	2	0	4	0	0	0	7
707	13	93	123	41	18	57	13	9	48	31	48	0	11
708	0	0	8	0	0	0	0	0	0	0	0	0	1
709	0	3	0	0	0	2	0	0	0	0	0	0	2
710	54	0	0	0	0	0	35	51	1	0	0	0	4
711	1	0	0	0	0	0	0	1	0	0	0	0	2
712	1	0	2	0	0	0	0	0	0	0	0	0	2
713	9	0	0	0	0	0	3	6	0	0	0	0	3
714	3	0	0	0	0	0	0	0	0	0	0	0	1
715	7	48	0	0	0	0	0	0	0	0	0	0	2
716	2	0	0	0	0	0	0	0	0	0	0	0	1
717	5	0	0	0	0	0	0	0	1	0	0	0	2
718	0	3	1	0	0	0	0	0	0	0	0	0	2
719	0	4	0	0	0	0	0	0	0	0	0	0	1
720	5	2	0	0	0	0	3	3	1	1	0	0	6
721	0	3	0	0	0	0	0	0	0	0	0	0	1
722	0	3	0	0	0	0	0	0	0	0	0	0	1
723	1	0	21	0	0	0	0	0	5	0	0	1	4
724	0	6	3	0	0	0	0	0	1	2	0	0	4
725	0	0	0	0	0	0	0	0	9	0	0	0	1
726	0	0	0	0	0	0	0	0	3	0	0	0	1
727	7	0	0	0	0	12	7	7	0	14	0	0	5
728	1	0	0	0	0	0	1	1	0	0	0	0	3
729	0	0	0	0	0	19	0	0	0	0	0	0	1
730	0	0	0	0	0	5	0	0	0	0	0	0	1
731	0	0	0	0	0	6	0	0	0	0	0	0	1
732	0	10	0	0	0	0	0	0	2	0	0	0	2
733	0	0	18	0	0	0	0	0	15	27	0	0	3
734	1	0	1	0	0	0	1	1	2	2	0	0	6
735	1	0	4	0	0	0	0	0	0	0	0	0	2
736	0	0	0	0	0	0	0	0	9	0	0	0	1
737	0	0	2	0	0	1	0	0	0	0	0	0	2
738	0	1	0	0	0	1	0	0	0	0	0	0	2
739	0	0	0	0	0	0	0	0	2	0	0	0	1
740	0	2	0	0	0	0	0	0	0	0	0	0	1
741	1	3	2	0	0	0	1	1	1	1	0	0	7
742	0	0	0	0	0	0	3	2	0	0	0	0	2
743	0	3	0	0	0	42	0	0	1	0	0	0	3
744	0	0	1	0	0	0	0	0	1	0	0	0	2
745	0	5	0	0	0	0	0	0	0	0	0	0	1
746	0	0	0	0	0	4	0	0	0	0	0	0	1
747	0	1	0	0	0	0	0	0	1	0	0	0	2
748	0	28	10	0	0	7	19	57	73	10	0	0	7
749	0	0	2	0	0	1	0	0	0	0	0	0	2
750	0	27	5	0	0	26	7	6	23	7	0	0	7
751	0	2	0	0	0	0	0	0	0	0	0	0	1
752	0	4	0	0	0	0	0	0	0	0	0	0	1
753	0	1	0	0	0	0	0	0	3	0	0	0	2
754	10	8	13	0	0	7	7	9	4	16	0	0	8
755	0	0	2	0	0	1	0	0	1	0	0	0	3
756	0	1	0	0	0	0	0	0	5	0	0	0	2
757	13	10	8	0	0	19	14	18	13	15	0	0	8
758	7	7	4	3	2	6	5	7	7	4	3	3	12
759	2	0	0	0	0	0	0	0	0	0	0	0	1
760	0	3	0	0	0	0	0	0	0	0	0	0	1
761	0	1	0	0	0	2	0	0	0	1	0	0	3
762	0	0	0	0	0	2	0	0	0	0	0	0	1
763	0	1	0	0	0	1	0	0	0	0	0	0	2
764	0	0	0	0	0	2	0	0	0	0	0	0	1
765	1	1	2	2	1	1	1	1	1	1	0	2	11
766	0	0	0	0	0	0	0	0	3	0	0	0	1
767	0	9	9	0	0	0	0	0	20	4	0	0	4
768	57	19	27	20	14	45	63	65	32	66	24	1	12
769	0	3	0	0	0	0	0	0	0	0	0	0	1
770	1	6	0	0	0	2	0	0	2	0	0	0	4
771	5	2	3	0	0	0	4	10	3	2	0	0	7
772	0	0	0	0	0	1	0	0	0	2	0	0	2
773	0	0	0	0	0	2	0	0	1	0	0	0	2
774	0	1	0	0	0	5	0	0	0	0	0	0	2
775	1	0	0	0	0	0	0	2	0	0	0	0	2
776	4	0	0	0	0	0	0	0	1	0	0	0	2
777	0	0	148	0	0	0	0	0	0	0	0	0	1
778	0	1	0	0	0	0	1	0	0	0	0	0	2
779	1	1	1	1	1	1	2	1	1	1	1	2	12
780	49	3	9	0	0	16	45	36	14	14	0	0	8
781	4	0	0	0	0	0	0	0	2	1	0	0	3
782	7	4	1	13	7	2	6	6	1	1	8	0	11
783	2	0	0	0	0	0	0	0	0	0	0	0	1
784	1	0	0	0	0	2	0	0	0	0	0	0	2
785	0	0	0	0	0	4	0	0	0	0	0	0	1
786	0	3	0	0	0	0	0	0	0	0	0	0	1
787	0	0	2	0	0	0	0	5	0	0	0	0	2
788	0	1	0	0	0	13	0	0	1	7	0	0	4
789	0	1	0	0	0	0	0	0	0	3	0	0	2
790	0	2	0	0	0	14	0	0	0	0	0	0	2
791	0	0	0	0	0	8	0	0	0	0	0	0	1
792	0	0	0	0	0	2	0	0	0	0	0	0	1
793	0	0	0	0	0	2	0	0	0	0	0	0	1
794	0	0	0	0	0	7	0	0	0	0	0	0	1
795	0	2	0	0	0	9	0	0	0	0	0	0	2
796	0	0	0	0	0	11	0	0	0	1	0	0	2
797	0	0	1	0	0	0	0	0	1	0	0	0	2
798	0	4	0	0	0	1	0	0	1	1	0	0	4
799	0	2	2	0	0	0	0	0	13	6	0	0	4
800	11	7	7	1	1	9	10	10	6	7	1	0	11
801	1	7	3	3	2	4	1	1	1	0	2	3	11
802	2	1	2	0	1	2	2	1	0	1	1	1	10
803	0	0	0	0	0	0	0	0	0	0	0	10	1
804	0	0	0	0	0	0	0	0	0	0	0	4	1
805	2	1	1	1	1	1	1	1	2	1	1	0	11
806	1	1	1	1	1	1	1	1	1	1	1	0	11
807	1	1	1	1	1	1	1	1	1	1	1	1	12
808	1	1	1	1	1	1	1	1	0	1	1	0	10
809	1	1	1	1	1	1	2	1	1	1	1	0	11
810	1	1	0	0	0	1	0	0	0	0	0	0	3
811	4	3	5	0	0	4	3	3	5	6	0	0	8
812	1	1	3	0	0	2	1	1	1	1	0	0	8
813	0	0	0	0	0	2	0	0	0	0	0	0	1
814	0	0	0	0	0	2	0	0	0	0	0	0	1
815	0	0	0	0	0	0	0	0	4	0	0	0	1
816	0	2	2	0	0	18	0	1	4	8	0	0	6
817	0	0	0	0	0	2	0	0	0	1	0	0	2
818	1	0	0	0	0	1	0	0	1	0	0	0	3
819	3	0	0	0	0	0	0	1	0	0	0	0	2
820	0	0	0	0	0	2	0	0	0	0	0	0	1
821	1	0	0	0	0	0	2	4	0	0	2	0	4
822	0	0	0	0	0	0	2	2	0	0	0	0	2
823	1	0	0	0	0	2	0	0	0	3	0	0	3
824	1	0	0	0	0	1	1	0	0	1	0	0	4
825	0	0	0	0	0	2	0	0	0	2	0	0	2
826	0	2	0	0	0	0	1	0	0	0	0	0	2
827	0	0	0	0	0	1	0	2	0	0	0	0	2
828	1	0	0	0	0	0	0	0	2	0	0	0	2
829	0	0	0	0	0	0	2	1	0	0	1	0	3
830	0	1	0	0	0	0	0	1	0	0	0	0	2
831	0	0	0	0	0	0	0	3	0	0	0	0	1
832	0	0	0	0	0	1	0	0	0	1	1	0	3
833	3	0	0	0	0	1	0	1	0	1	0	0	4
834	1	0	0	0	0	0	1	1	0	1	0	0	4
835	0	0	0	0	0	0	0	0	2	1	0	0	2
836	0	4	0	0	0	1	1	1	2	1	0	0	6
837	1	0	0	0	0	0	0	0	0	1	1	0	3
838	0	1	0	0	0	0	0	1	0	0	0	0	2
839	1	0	0	0	0	0	1	0	1	0	0	0	3
840	1	0	0	0	0	0	1	4	11	1	0	0	5
841	1	0	0	0	0	0	1	1	0	0	0	0	3
842	0	0	0	0	0	0	0	3	0	0	0	0	1
843	0	0	0	0	0	1	0	1	0	0	0	0	2
844	0	0	0	0	0	0	3	1	0	0	0	0	2
845	1	0	0	0	0	0	0	2	0	0	0	0	2
846	0	0	0	0	0	1	1	0	1	0	0	0	3
847	0	0	0	0	0	0	0	2	1	0	0	0	2
848	0	0	0	0	0	2	0	0	0	0	0	0	1
849	2	1	0	0	0	3	1	4	0	1	0	0	6
850	0	0	0	0	0	0	0	0	0	3	0	0	1
851	0	0	0	0	0	3	0	1	0	0	0	0	2
852	0	2	0	0	0	0	1	1	0	0	0	0	3
853	1	0	0	0	0	0	0	2	0	1	0	0	3
854	0	0	0	0	0	2	0	1	0	0	0	0	2
855	2	0	0	0	0	1	0	0	0	0	0	0	2
856	2	0	0	0	0	0	0	0	0	0	1	0	2
857	1	0	0	0	0	0	1	2	0	1	0	0	4
858	0	0	0	0	0	2	0	0	0	0	0	0	1
859	2	0	0	0	0	0	1	0	0	0	0	0	2
860	0	3	1	0	0	0	1	3	2	0	0	0	5
861	0	1	0	0	0	2	0	0	1	0	0	0	3
862	0	2	0	0	0	15	0	0	1	0	0	0	3
863	2	0	0	0	0	2	2	1	0	0	0	0	4
864	0	0	0	0	0	3	1	0	1	1	0	0	4
865	2	1	0	0	0	0	1	0	0	0	0	0	3
866	0	0	0	0	0	0	1	2	0	0	0	0	2
867	0	0	0	0	0	2	0	1	0	0	0	0	2
868	0	0	0	0	0	2	1	0	1	0	0	0	3
869	0	0	0	0	0	0	0	3	0	0	0	0	1
870	1	0	0	0	0	1	2	0	0	0	0	0	3
871	1	1	0	0	0	0	0	1	1	0	0	0	4
872	3	0	0	0	0	1	0	0	0	0	0	0	2
873	1	0	0	0	0	1	0	3	1	0	0	0	4
874	1	1	0	0	0	0	0	0	0	0	0	0	2
875	1	0	0	0	0	6	2	0	0	1	0	0	4
876	0	1	0	0	0	1	0	0	0	0	0	0	2
877	2	0	0	0	0	0	0	0	0	0	0	0	1
878	0	0	0	0	0	6	0	0	0	1	0	0	2
879	0	0	0	0	0	0	0	0	1	1	0	0	2
880	1	2	0	0	0	5	0	0	0	0	0	0	3
881	0	0	0	0	0	17	0	2	0	0	0	0	2
882	0	1	0	0	0	0	6	0	0	0	0	0	2
883	1	0	0	0	0	0	1	1	2	0	0	0	4
884	0	0	0	0	0	0	1	1	22	1	0	0	4
885	3	0	0	0	0	0	0	0	1	0	0	0	2
886	0	0	0	0	0	1	1	0	0	0	2	0	3
887	0	0	0	0	0	0	1	0	0	2	0	0	2
888	2	1	0	0	0	0	0	0	0	0	0	0	2
889	0	1	0	0	0	0	1	0	0	0	0	0	2
890	1	0	0	0	0	0	0	5	0	0	1	0	3
891	0	0	0	0	0	1	0	0	0	0	1	0	2
892	1	0	0	0	0	0	1	0	0	3	1	0	4
893	0	0	0	0	0	3	0	0	0	0	1	0	2
894	0	0	0	0	0	1	1	0	0	1	0	0	3
895	2	0	0	0	0	0	1	0	0	0	0	0	2
896	0	0	0	0	0	0	3	0	0	0	0	0	1
897	2	0	0	0	0	0	1	1	0	0	0	0	3
898	1	0	0	0	0	1	1	0	0	0	0	0	3
899	0	0	0	0	0	0	1	0	0	1	0	0	2
900	0	0	0	0	0	0	2	0	0	1	0	0	2
901	0	0	0	0	0	12	2	1	0	2	0	0	4
902	0	0	0	0	0	1	1	0	1	0	0	0	3
903	0	0	0	0	0	0	0	2	0	1	0	0	2
904	0	0	0	0	0	0	1	1	4	1	0	0	4
905	1	0	0	0	0	0	1	1	0	0	0	0	3
906	0	0	0	0	0	3	0	3	0	0	0	0	2
907	0	0	0	0	0	2	1	0	0	0	0	0	2
908	1	0	0	0	0	2	0	3	0	0	2	0	4
909	1	0	0	0	0	1	0	0	0	0	0	0	2
910	0	1	0	0	0	1	0	0	1	0	0	0	3
911	0	0	0	0	0	2	0	0	0	0	1	0	2
912	1	0	0	0	0	0	0	1	1	0	0	0	3
913	0	0	0	0	0	3	0	1	0	3	0	0	3
914	0	0	0	0	0	0	0	2	0	0	2	0	2
915	0	0	0	0	0	1	0	1	1	0	0	0	3
916	1	0	0	0	0	1	0	1	0	0	0	0	3
917	1	0	0	0	0	1	0	1	0	1	0	0	4
918	0	1	0	0	0	0	0	2	0	0	0	0	2
919	1	0	0	0	0	1	0	0	0	0	0	0	2
920	1	0	0	0	0	1	1	0	0	0	0	0	3
921	1	1	0	0	0	0	0	1	0	0	0	0	3
922	1	0	0	0	0	1	0	1	0	0	0	0	3
923	0	0	0	0	0	5	0	1	0	0	0	0	2
924	1	0	0	0	0	3	0	0	0	1	0	0	3
925	0	0	0	0	0	0	2	0	1	0	0	0	2
926	0	0	0	0	0	0	3	1	1	0	0	0	3
927	1	0	0	0	0	0	1	1	0	0	0	0	3
928	0	0	0	0	0	1	0	2	0	0	0	0	2
929	0	0	0	0	0	1	0	1	0	2	0	0	3
930	1	0	0	0	0	0	0	1	0	1	0	0	3
931	0	0	0	0	0	0	3	2	0	0	0	0	2
932	1	0	0	0	0	7	0	1	0	0	0	0	3
933	2	2	0	27	0	0	0	2	0	0	0	0	4
934	19	3	10	1	0	14	20	21	13	14	1	2	11
935	0	0	0	0	0	0	0	1	0	2	2	0	3
936	0	0	0	0	0	7	0	0	0	0	0	0	1
937	0	0	0	0	0	0	1	1	0	0	1	0	3
938	0	0	0	0	0	1	1	1	0	0	0	0	3
939	3	0	0	0	0	1	0	1	0	0	0	0	3
940	0	0	0	1	0	0	0	1	0	0	0	0	2
941	2	0	0	0	0	0	0	0	1	0	0	0	2
942	0	0	0	0	0	4	0	0	0	0	0	0	1
943	0	0	0	0	1	0	0	0	0	0	3	0	2
944	0	0	0	0	0	3	0	1	0	0	0	0	2
945	0	0	0	0	0	1	1	0	0	0	0	0	2
946	0	0	0	0	0	0	0	1	1	0	1	0	3
947	3	0	0	0	0	1	0	0	0	2	0	0	3
948	0	0	0	0	0	3	0	0	0	0	0	0	1
949	0	0	0	0	0	0	0	0	1	2	0	0	2
950	0	0	0	0	0	0	0	0	3	0	0	0	1
951	2	0	0	0	0	0	0	0	0	0	0	0	1
952	2	0	0	0	0	0	0	0	0	0	0	0	1
953	0	0	0	0	0	0	0	0	6	0	0	0	1
954	0	0	0	0	0	0	0	0	19	0	0	0	1
955	1	0	0	0	0	0	1	1	0	0	0	0	3
956	0	0	0	0	0	0	0	2	0	0	0	0	1
957	1	0	1	1	1	1	0	0	1	1	0	4	8
958	0	0	0	0	0	0	0	0	2	0	0	0	1
959	0	0	0	0	0	0	0	0	0	2	0	0	1
960	0	0	0	0	0	0	2	2	1	0	0	0	3
961	0	0	0	0	0	12	0	0	0	0	0	0	1
962	0	0	0	0	0	1	2	0	1	0	0	0	3
963	2	0	0	0	0	3	0	0	0	0	0	0	2
964	1	0	0	0	0	2	0	0	0	0	0	0	2
965	0	0	0	0	0	1	1	1	0	0	0	0	3
966	0	0	0	0	0	0	2	0	0	0	0	0	1
967	1	1	0	0	0	0	1	1	0	0	0	0	4
968	1	0	0	0	0	0	2	6	0	0	0	0	3
969	1	0	0	0	0	0	1	1	0	0	0	0	3
970	0	0	0	0	0	1	0	2	0	0	0	0	2
971	0	0	0	0	0	0	3	0	2	0	0	0	2
972	1	0	0	0	0	0	1	1	0	0	0	0	3
973	0	0	0	0	0	0	0	1	1	1	0	0	3
974	1	0	0	0	0	1	0	1	1	2	0	0	5
975	0	0	0	0	0	4	0	0	0	0	0	0	1
976	1	2	0	0	0	0	2	1	0	0	1	0	5
977	0	0	0	0	0	0	1	0	1	0	0	0	2
978	0	3	0	0	0	0	0	0	0	1	1	0	3
979	0	7	0	0	0	0	0	0	0	0	0	0	1
980	0	4	0	0	0	0	1	2	0	1	0	0	4
981	0	1	0	0	0	0	1	1	0	0	0	0	3
982	1	0	0	0	0	9	0	0	0	4	0	0	3
983	0	0	0	0	0	1	1	2	0	0	0	0	3
984	0	0	0	0	0	2	0	0	0	0	0	0	1
985	1	0	0	0	0	1	0	1	0	0	0	0	3
986	0	1	0	0	0	0	0	2	0	0	0	0	2
987	0	0	0	0	0	1	1	1	0	0	0	0	3
988	0	0	0	0	0	6	0	1	0	0	0	0	2
989	1	1	0	0	0	0	0	2	1	0	0	0	4
990	0	0	0	0	0	1	0	2	4	0	0	0	3
991	0	0	1	0	0	0	1	0	0	1	0	0	3
992	2	0	0	0	0	0	0	0	0	1	0	0	2
993	1	0	0	0	0	0	0	1	0	3	0	0	3
994	0	0	0	0	0	1	0	2	0	0	0	0	2
995	2	1	0	0	0	0	0	0	0	0	0	0	2
996	0	1	0	0	0	5	0	0	1	0	0	0	3
997	0	0	1	0	0	0	1	0	0	0	0	0	2
998	0	2	0	1	0	0	1	0	0	0	0	0	3
999	0	1	0	0	0	1	2	0	0	7	0	0	4
1000	0	0	0	0	0	0	1	1	0	0	0	0	2
1001	4	0	0	0	0	0	0	1	0	0	0	0	2
1002	0	1	0	0	0	1	1	3	0	0	0	0	4
1003	0	0	0	0	0	2	2	3	0	1	0	0	4
1004	0	0	0	0	0	1	0	0	1	1	0	0	3
1005	0	0	0	0	0	2	0	0	0	1	0	0	2
1006	0	0	0	0	0	0	0	1	0	2	0	0	2
1007	1	0	0	0	0	0	1	0	0	0	0	0	2
1008	0	0	0	0	0	1	1	0	0	1	0	0	3
1009	1	0	0	0	0	1	0	1	0	1	0	0	4
1010	1	0	0	0	0	0	0	1	0	0	0	0	2
1011	3	0	0	0	0	0	0	2	3	0	0	0	3
1012	0	0	0	0	0	0	1	1	1	0	0	0	3
1013	0	0	0	0	0	0	0	3	0	14	0	0	2
1014	0	0	0	0	0	2	0	3	0	0	1	0	3
1015	0	1	0	0	0	2	0	0	0	0	0	0	2
1016	0	1	0	0	0	1	0	1	0	0	0	0	3
1017	0	3	0	0	0	1	0	0	0	0	0	0	2
1018	1	0	0	0	0	1	1	0	0	0	0	0	3
1019	0	1	0	0	0	1	1	2	0	0	0	0	4
1020	0	1	1	0	0	0	2	0	0	0	0	0	3
1021	0	0	0	0	0	2	0	0	0	0	0	0	1
1022	0	1	0	0	0	0	0	2	0	0	0	0	2
1023	1	0	0	0	0	1	0	1	0	0	2	0	4
1024	0	1	0	0	0	2	0	1	0	0	0	0	3
1025	0	0	0	0	0	6	1	1	0	0	0	0	3
1026	0	0	0	0	0	2	0	1	3	0	0	0	3
1027	0	0	0	0	0	0	0	1	1	1	0	0	3
1028	2	0	0	0	0	2	0	1	0	1	1	0	5
1029	1	9	0	0	0	0	0	0	0	0	0	0	2
1030	2	0	0	0	0	0	0	0	0	0	0	0	1
1031	2	1	0	0	0	0	0	3	0	0	1	0	4
1032	0	0	0	0	0	1	0	0	0	1	1	0	3
1033	1	2	0	0	0	0	0	0	0	0	0	0	2
1034	2	1	0	0	0	0	0	0	0	0	0	0	2
1035	4	0	0	0	0	3	0	0	1	0	0	0	3
1036	3	0	0	0	0	0	0	0	0	0	0	0	1
1037	1	0	0	0	0	0	1	2	0	0	0	0	3
1038	1	0	0	0	0	1	0	0	0	0	0	0	2
1039	1	0	0	0	0	8	0	0	0	0	0	0	2
1040	0	0	0	0	0	2	0	0	0	0	0	0	1
1041	0	0	0	0	0	0	0	0	0	6	0	0	1
1042	0	0	0	0	0	6	0	0	0	0	0	0	1
1043	2	0	0	0	0	0	0	0	0	2	0	0	2
1044	1	0	0	0	0	2	0	0	0	0	0	0	2
1045	0	0	0	0	0	0	0	1	1	0	1	0	3
1046	0	0	1	0	0	0	1	0	2	0	0	0	3
1047	0	0	1	0	0	0	0	0	0	1	0	0	2
1048	1	0	0	0	0	0	0	2	0	0	0	0	2
1049	1	0	0	0	0	1	0	0	1	4	0	0	4
1050	0	0	0	0	0	0	1	0	2	0	0	0	2
1051	1	0	0	0	0	0	1	1	0	3	0	0	4
1052	1	1	0	0	0	0	0	0	0	1	0	0	3
1053	1	0	0	0	0	0	3	0	0	1	0	0	3
1054	0	2	0	0	0	0	1	1	2	1	0	0	5
1055	0	0	0	0	0	0	0	0	2	0	0	0	1
1056	2	0	0	0	0	0	0	0	0	1	0	0	2
1057	0	0	0	0	0	0	1	1	0	0	1	0	3
1058	0	0	0	0	0	0	1	1	0	1	0	0	3
1059	0	5	0	0	0	0	0	0	0	0	0	0	1
1060	0	0	0	0	0	3	0	0	0	0	0	0	1
1061	0	0	0	0	0	0	3	0	0	0	0	0	1
1062	0	0	0	0	0	2	2	0	0	0	0	0	2
1063	0	0	0	0	0	0	2	1	0	0	0	0	2
1064	0	1	0	0	0	0	1	0	0	2	0	0	3
1065	0	0	0	0	0	1	1	1	0	0	0	0	3
1066	0	0	0	0	0	1	1	0	0	4	0	0	3
1067	1	0	0	0	0	1	1	0	0	1	0	0	4
1068	0	0	0	0	0	3	0	0	0	0	0	0	1
1069	1	1	0	0	0	0	0	0	1	2	1	0	5
1070	1	0	0	0	0	0	0	1	1	0	0	0	3
1071	0	1	0	0	0	0	0	1	0	0	2	0	3
1072	6	3	4	1	1	9	7	5	7	4	1	2	12
1073	0	0	0	0	0	6	1	0	1	0	0	0	3
1074	0	0	0	0	0	3	0	0	0	0	0	0	1
1075	0	0	0	0	0	1	1	0	0	2	0	0	3
1076	0	0	0	0	0	0	1	0	0	1	0	0	2
1077	0	0	0	0	0	0	1	5	0	0	0	0	2
1078	0	1	0	0	0	2	0	3	0	0	0	0	3
1079	0	1	0	0	0	6	0	0	0	0	0	0	2
1080	0	0	0	0	0	7	0	0	0	0	0	0	1
1081	2	0	0	0	0	0	0	0	2	6	0	0	3
1082	0	1	0	0	0	0	0	2	0	2	0	0	3
1083	0	0	0	0	0	3	0	0	0	0	1	0	2
1084	1	0	0	0	0	1	0	0	0	1	0	0	3
1085	1	4	0	0	0	0	0	0	1	0	0	0	3
1086	2	1	0	0	0	0	0	0	0	0	0	0	2
1087	1	0	0	0	0	0	0	2	0	1	0	0	3
1088	0	0	0	0	0	1	1	2	2	1	0	0	5
1089	0	0	0	0	0	2	3	0	0	0	0	0	2
1090	0	0	0	0	0	0	2	0	0	2	0	0	2
1091	0	9	0	0	0	0	1	2	1	0	0	0	4
1092	1	0	0	0	0	1	1	0	0	1	0	0	4
1093	1	0	0	0	0	0	0	1	0	1	0	0	3
1094	2	1	0	0	0	0	0	0	1	0	0	0	3
1095	1	0	0	0	0	1	0	0	0	4	0	0	3
1096	2	0	0	0	0	0	0	0	0	1	0	0	2
1097	0	0	0	0	0	1	0	1	0	0	1	0	3
1098	2	0	0	0	0	0	0	0	1	0	0	0	2
1099	0	0	0	0	0	1	2	0	0	0	0	0	2
1100	1	0	0	0	0	2	0	2	0	0	0	0	3
1101	1	0	0	0	0	4	0	1	0	0	0	0	3
1102	0	0	0	0	0	0	2	0	0	0	0	0	1
1103	0	0	0	0	0	0	0	2	0	0	0	0	1
1104	0	0	0	0	0	0	0	0	0	3	0	0	1
1105	5	0	0	0	0	0	1	1	0	0	0	0	3
1106	4	0	0	0	0	0	0	1	0	0	0	0	2
1107	1	1	0	0	0	0	0	0	0	0	0	0	2
1108	0	0	0	0	0	2	0	0	0	0	0	0	1
1109	1	0	0	0	0	2	0	0	0	0	0	0	2
1110	0	1	0	0	0	0	1	1	0	0	0	0	3
1111	0	0	0	0	0	3	0	2	2	0	0	0	3
1112	0	0	0	0	0	1	0	0	1	1	0	0	3
1113	1	0	0	0	0	0	0	0	0	1	0	0	2
1114	0	0	0	0	0	5	0	1	0	0	0	0	2
1115	0	0	0	0	0	0	0	0	0	0	2	0	1
1116	2	0	0	0	0	12	0	0	0	1	0	0	3
1117	0	2	0	0	0	0	0	0	0	0	0	0	1
1118	1	1	1	1	1	2	1	1	0	1	1	1	11
1119	1	0	0	0	0	0	1	0	0	0	0	0	2
1120	0	0	0	0	0	0	0	3	0	0	0	0	1
1121	0	0	0	0	0	2	0	0	0	0	0	0	1
1122	0	0	0	0	0	2	0	0	0	1	0	0	2
1123	2	0	0	0	0	2	0	0	0	0	0	0	2
1124	0	0	0	0	0	9	0	0	1	0	0	0	2
1125	0	0	0	0	0	3	0	0	0	0	0	0	1
1126	0	0	0	0	0	1	3	0	1	0	0	0	3
1127	2	0	0	0	0	0	1	0	1	0	0	0	3
1128	0	0	0	0	0	0	0	3	0	0	0	0	1
1129	0	0	0	0	0	0	1	3	1	1	0	0	4
1130	0	0	0	0	0	0	1	3	1	0	1	0	4
1131	0	0	0	0	0	0	0	0	1	1	0	0	2
1132	0	0	0	0	0	1	0	0	0	0	1	0	2
1133	2	0	0	0	0	0	2	1	3	1	0	0	5
1134	6	0	0	0	0	0	0	0	0	0	0	0	1
1135	2	0	0	0	0	1	1	0	0	0	0	0	3
1136	0	3	0	0	0	6	0	0	1	0	0	0	3
1137	0	0	0	0	0	3	0	0	0	0	0	0	1
1138	0	0	0	0	0	0	1	1	1	0	0	0	3
1139	2	0	0	0	0	2	3	2	2	0	0	0	5
1140	0	0	0	0	1	1	0	0	0	0	1	0	3
1141	0	0	0	0	0	3	0	0	0	0	0	0	1
1142	0	2	0	0	0	4	0	0	1	0	0	0	3
1143	0	1	0	0	0	2	0	0	0	0	0	0	2
1144	0	0	0	0	0	2	2	0	0	2	0	0	3
1145	0	0	0	0	0	0	3	0	0	0	0	0	1
1146	1	0	0	0	0	2	0	0	0	0	0	0	2
1147	0	0	1	0	0	0	1	0	0	0	0	0	2
1148	2	0	0	0	0	0	0	0	1	0	0	0	2
1149	2	0	0	0	0	5	0	2	0	0	0	0	3
1150	16	7	12	41	11	5	17	16	8	16	21	0	11
1151	0	2	0	0	0	1	0	0	0	2	0	0	3
1152	1	0	0	0	0	6	0	3	0	0	1	0	4
1153	1	0	0	0	0	1	1	1	0	0	0	0	4
1154	0	0	0	0	0	0	1	1	1	0	0	0	3
1155	1	0	0	0	0	1	0	4	0	0	0	0	3
1156	1	0	0	0	0	0	1	1	0	0	0	0	3
1157	0	1	0	0	0	1	0	0	1	0	0	0	3
1158	0	0	0	0	0	0	0	0	0	0	2	0	1
1159	0	0	0	0	0	0	0	2	0	0	1	0	2
1160	0	0	0	0	0	1	1	3	0	0	0	0	3
1161	0	0	0	0	0	0	1	1	0	1	0	0	3
1162	1	0	0	0	0	0	0	1	1	0	0	0	3
1163	0	0	0	0	0	2	0	0	0	1	0	0	2
1164	0	0	0	0	0	7	0	0	0	0	0	0	1
1165	0	0	0	0	0	3	0	0	0	1	0	0	2
1166	1	0	0	0	0	0	1	1	0	0	0	0	3
1167	1	0	0	0	0	0	2	0	0	0	0	0	2
1168	0	0	0	0	0	0	1	1	0	0	0	0	2
1169	0	0	0	0	0	1	0	2	0	0	0	0	2
1170	0	0	0	0	0	1	0	1	0	1	0	0	3
1171	0	0	0	0	0	8	0	1	0	0	0	0	2
1172	1	0	1	0	0	0	1	0	0	0	0	0	3
1173	0	0	0	0	0	1	1	1	0	0	0	0	3
1174	0	0	0	0	0	0	2	2	0	0	0	0	2
1175	0	0	0	0	0	1	0	3	0	0	0	0	2
1176	1	0	0	0	0	1	0	0	0	0	0	0	2
1177	0	0	0	0	0	1	0	1	1	0	0	0	3
1178	0	0	0	0	0	12	2	0	1	1	0	0	4
1179	0	0	0	0	0	0	0	1	0	0	1	0	2
1180	1	1	0	0	0	1	0	0	0	0	0	0	3
1181	1	1	0	0	0	1	0	0	1	0	0	0	4
1182	0	0	0	0	0	0	0	1	1	0	0	0	2
1183	0	0	0	0	0	0	0	0	0	2	0	0	1
1184	0	0	0	0	0	5	0	1	0	0	0	0	2
1185	1	0	0	0	0	1	1	0	0	0	0	0	3
1186	0	0	0	0	0	0	0	1	0	1	0	0	2
1187	0	0	0	0	0	7	0	2	0	0	1	0	3
1188	3	0	0	0	0	0	0	0	0	2	0	0	2
1189	1	0	0	0	0	0	0	1	1	0	0	0	3
1190	1	0	0	0	0	0	0	0	1	1	0	0	3
1191	0	0	0	0	0	1	0	1	0	1	0	0	3
1192	0	1	1	1	2	1	1	1	0	1	1	1	10
1193	1	0	0	0	0	10	0	0	0	0	0	0	2
1194	2	0	0	0	0	1	0	0	0	0	0	0	2
1195	2	0	0	0	0	0	0	1	1	0	0	0	3
1196	1	0	0	0	0	0	0	0	0	1	0	0	2
1197	1	0	0	0	0	0	0	1	0	0	1	0	3
1198	4	0	0	0	0	0	0	0	0	0	0	0	1
1199	0	0	0	0	0	0	0	4	0	1	0	0	2
1200	0	0	0	0	0	0	0	2	1	0	0	0	2
1201	0	2	0	0	0	0	0	0	0	0	0	0	1
1202	0	0	0	0	0	1	1	1	1	0	0	0	4
1203	0	0	0	0	0	0	2	0	0	0	0	0	1
1204	0	0	0	0	0	2	1	1	0	1	0	0	4
1205	0	0	0	0	0	0	1	1	0	0	0	0	2
1206	1	0	0	0	0	0	1	1	0	0	0	0	3
1207	0	0	0	0	0	16	0	0	0	0	0	0	1
1208	0	0	0	0	0	0	1	2	0	0	0	0	2
1209	1	0	0	0	0	0	1	0	0	0	0	0	2
1210	0	0	0	0	0	0	0	0	0	0	0	19	1
1211	1	0	0	0	0	1	0	0	0	0	0	0	2
1212	0	0	0	0	0	1	0	0	1	1	0	0	3
1213	0	0	0	0	0	2	0	0	0	0	0	0	1
1214	0	0	0	0	0	1	0	1	0	0	0	0	2
1215	0	0	0	0	0	0	1	0	0	1	0	0	2
1216	0	1	0	0	0	4	0	0	0	2	0	0	3
1217	1	0	0	0	0	0	1	0	1	0	0	0	3
1218	1	0	0	0	0	1	1	1	0	2	0	0	5
1219	1	0	0	0	0	0	0	1	1	0	0	0	3
1220	2	0	0	0	0	1	2	1	0	0	0	0	4
1221	1	0	0	0	0	2	2	0	0	0	0	0	3
1222	0	0	0	0	1	0	0	2	0	0	0	0	2
1223	0	0	0	0	0	0	0	1	1	0	0	0	2
1224	2	0	0	0	0	31	1	2	0	0	0	0	4
1225	1	0	0	0	0	0	1	0	0	0	0	0	2
1226	1	0	0	0	0	0	0	0	0	1	2	0	3
1227	2	0	0	0	0	0	0	1	0	0	0	0	2
1228	0	0	0	0	0	3	0	1	0	0	0	0	2
1229	0	0	0	0	0	0	3	0	0	0	0	0	1
1230	2	4	0	0	0	0	1	0	0	0	0	0	3
1231	0	0	0	0	0	0	0	1	1	1	0	0	3
1232	1	0	0	0	0	0	0	0	0	2	0	0	2
1233	0	0	0	0	0	0	0	2	0	0	0	0	1
1234	0	0	0	0	0	0	1	0	1	0	1	0	3
1235	1	0	0	0	0	2	0	0	0	0	0	0	2
1236	2	0	0	0	0	0	0	1	0	0	0	0	2
1237	7	0	0	0	0	1	0	1	0	0	0	0	3
1238	2	0	0	0	0	0	0	1	1	0	0	0	3
1239	1	0	0	0	0	0	0	1	0	0	1	0	3
1240	0	5	0	0	0	0	0	0	0	0	0	0	1
1241	0	0	0	0	0	2	0	0	0	1	0	0	2
1242	0	0	0	0	0	4	0	0	0	0	0	0	1
1243	0	0	0	0	0	1	0	1	0	0	0	0	2
1244	2	0	0	0	0	0	1	0	0	0	0	0	2
1245	2	0	0	0	0	0	0	2	0	0	0	0	2
1246	0	0	0	0	0	1	0	0	1	0	0	0	2
1247	2	0	0	0	0	0	0	1	0	0	0	0	2
1248	4	0	0	0	0	0	0	0	0	0	0	0	1
1249	1	0	0	0	0	0	1	0	0	1	0	0	3
1250	0	0	0	0	0	1	0	1	1	0	0	0	3
1251	1	0	0	0	0	0	0	1	2	0	0	0	3
1252	0	0	0	0	0	1	0	0	0	0	1	0	2
1253	0	0	0	0	0	9	0	0	0	0	0	1	2
1254	2	0	0	0	0	1	0	0	0	0	0	0	2
1255	2	0	0	0	0	0	0	0	0	0	0	0	1
1256	1	0	0	0	0	0	1	1	0	0	0	0	3
1257	1	0	0	0	0	0	1	0	0	0	0	0	2
1258	2	0	0	0	0	0	1	0	0	0	0	0	2
1259	2	0	1	0	0	0	0	0	0	0	0	0	2
1260	0	0	1	0	0	1	0	0	0	0	0	0	2
1261	1	0	0	0	0	0	1	0	0	1	0	0	3
1262	0	0	0	0	0	0	0	3	0	0	0	0	1
1263	0	0	0	0	0	0	1	0	0	1	0	0	2
1264	3	1	0	0	0	8	0	3	1	0	0	0	5
1265	0	0	0	0	0	0	0	0	0	4	0	0	1
1266	1	0	0	0	0	4	0	0	0	0	1	0	3
1267	1	0	0	0	0	0	1	0	0	0	0	0	2
1268	0	1	0	0	0	0	2	2	1	0	0	0	4
1269	1	1	0	0	0	1	0	0	0	0	0	0	3
1270	5	1	0	0	0	5	0	0	0	1	0	0	4
1271	0	0	0	0	0	2	0	0	0	0	0	0	1
1272	0	1	0	0	0	0	0	0	0	1	2	0	3
1273	1	0	0	0	0	1	2	0	1	0	0	0	4
1274	1	0	0	0	0	0	0	1	0	0	0	0	2
1275	0	1	0	0	0	1	0	0	0	0	0	0	2
1276	1	0	0	0	0	3	0	0	0	0	0	0	2
1277	0	0	0	0	0	1	1	0	0	1	0	0	3
1278	1	0	0	0	0	1	0	1	0	0	0	0	3
1279	0	0	0	0	0	2	0	0	0	0	0	0	1
1280	2	0	0	0	0	0	0	1	0	0	0	0	2
1281	0	0	0	0	0	0	0	1	0	0	0	1	2
1282	0	0	1	0	0	1	0	0	0	0	0	0	2
1283	0	0	0	0	0	1	1	1	0	0	0	0	3
1284	0	1	0	0	0	1	0	1	0	0	0	0	3
1285	0	0	0	0	0	1	0	1	0	1	0	0	3
1286	0	0	0	0	0	0	1	0	0	1	0	0	2
1287	0	0	0	0	0	0	0	1	1	0	0	0	2
1288	0	0	0	0	0	0	2	1	0	0	0	0	2
1289	0	0	0	0	0	0	3	0	0	0	0	0	1
1290	2	0	0	0	0	1	0	0	0	0	0	0	2
1291	1	0	0	0	0	1	0	0	0	0	0	0	2
1292	0	0	0	0	0	2	0	0	0	0	0	0	1
1293	0	0	0	0	0	2	0	2	1	0	0	0	3
1294	1	0	2	0	0	0	0	2	0	0	0	0	3
1295	0	0	0	0	0	2	0	0	0	0	0	0	1
1296	0	0	0	0	0	26	0	0	2	0	0	0	2
1297	1	1	1	2	2	2	1	1	1	1	2	1	12
1298	10	12	11	5	5	8	8	7	10	8	7	8	12
1299	0	0	0	1	0	0	0	1	1	0	0	0	3
1300	1	0	0	0	0	0	1	4	1	0	0	0	4
1301	1	1	0	0	0	4	0	0	0	0	0	0	3
1302	0	0	0	0	0	1	0	0	0	2	0	0	2
1303	1	0	0	0	0	0	0	1	0	2	0	0	3
1304	2	0	0	0	0	1	0	0	1	0	1	0	4
1305	0	0	0	0	0	0	1	2	3	0	0	0	3
1306	0	0	0	0	0	0	0	2	0	0	0	0	1
1307	2	0	0	0	0	0	0	1	0	0	0	0	2
1308	1	0	0	0	0	4	0	0	1	1	0	0	4
1309	0	0	0	0	0	1	1	0	0	0	0	0	2
1310	0	0	0	0	0	0	0	0	1	1	0	0	2
1311	0	0	0	0	0	2	0	0	0	0	0	0	1
1312	0	0	0	0	0	0	1	2	0	0	0	0	2
1313	3	0	0	0	0	0	0	0	0	0	0	0	1
1314	1	0	1	1	1	1	1	1	0	1	1	1	10
1315	0	0	0	0	1	0	1	1	0	0	0	0	3
1316	0	0	0	0	0	0	1	2	0	0	0	0	2
1317	0	0	0	0	0	1	1	2	0	0	0	0	3
1318	0	0	0	0	0	1	0	1	0	1	0	0	3
1319	0	0	0	0	0	0	0	2	0	0	0	0	1
1320	1	0	0	0	0	0	1	3	1	0	0	0	4
1321	0	0	0	0	0	0	0	3	0	0	0	0	1
1322	0	0	0	0	0	1	1	0	1	0	0	0	3
1323	0	0	0	0	0	8	0	0	0	2	0	0	2
1324	1	0	0	0	0	2	1	1	0	0	0	0	4
1325	0	0	0	0	0	0	0	2	0	0	2	0	2
1326	2	0	0	0	0	0	1	1	1	0	0	0	4
1327	0	0	0	0	0	2	0	1	0	0	0	0	2
1328	0	0	0	0	0	0	2	1	0	0	2	0	3
1329	0	0	0	0	0	0	1	1	0	1	0	0	3
1330	0	0	0	0	0	1	2	0	0	0	0	0	2
1331	2	0	0	0	0	0	0	1	0	0	0	0	2
1332	2	0	0	0	0	0	0	1	0	0	0	0	2
1333	0	0	0	0	0	0	0	2	0	1	0	0	2
1334	1	0	0	0	0	3	0	0	0	1	0	0	3
1335	1	0	0	0	0	1	0	1	0	0	0	0	3
1336	0	0	0	0	0	3	0	0	0	0	0	0	1
1337	1	0	0	0	0	2	0	0	0	0	0	0	2
1338	1	0	0	0	0	2	0	0	0	0	0	0	2
1339	0	3	0	0	0	0	0	0	1	0	0	0	2
1340	0	0	0	0	0	13	0	0	0	0	0	0	1
1341	2	0	0	0	0	0	0	0	0	1	0	0	2
1342	0	0	0	0	0	0	1	2	0	0	0	0	2
1343	0	0	0	0	0	0	1	0	1	0	0	0	2
1344	0	0	0	0	0	0	1	1	0	0	0	0	2
1345	0	0	0	0	0	2	0	1	0	0	0	0	2
1346	0	0	0	0	0	0	0	6	0	0	0	0	1
1347	0	0	0	0	0	0	0	0	1	1	1	0	3
1348	0	0	0	0	0	0	0	2	1	0	0	0	2
1349	1	0	0	0	0	0	0	1	1	0	0	0	3
1350	0	0	0	0	0	1	0	0	2	0	0	0	2
1351	0	0	0	0	0	0	1	0	0	0	1	0	2
1352	1	0	0	0	0	1	0	0	0	1	0	0	3
1353	1	0	0	0	0	0	1	2	0	0	0	0	3
1354	0	0	0	0	0	3	0	0	0	0	1	0	2
1355	0	0	0	0	0	2	0	0	0	1	0	0	2
1356	0	0	0	0	0	2	0	2	0	0	0	0	2
1357	0	0	0	0	0	0	3	1	0	0	0	0	2
1358	0	0	0	0	0	1	1	0	0	0	1	0	3
1359	1	0	0	0	0	3	0	0	0	0	0	0	2
1360	0	0	0	0	0	0	0	2	0	0	0	0	1
1361	1	0	0	0	0	4	1	0	0	0	0	0	3
1362	0	1	0	0	0	0	0	2	0	0	2	0	3
1363	0	0	0	0	0	0	0	2	0	0	1	0	2
1364	0	0	0	0	0	2	0	0	0	0	1	0	2
1365	2	1	0	0	0	0	0	0	0	0	0	0	2
1366	1	0	0	0	0	0	2	0	0	0	0	1	3
1367	0	0	0	0	0	0	2	1	0	0	1	0	3
1368	1	0	0	0	0	0	2	0	0	0	0	0	2
1369	0	0	0	0	0	0	0	3	2	0	0	0	2
1370	0	0	0	0	0	0	3	1	0	0	0	0	2
1371	0	0	0	0	0	2	0	0	0	0	0	0	1
1372	0	0	0	0	0	0	0	1	0	1	0	0	2
1373	0	1	0	0	0	1	1	0	0	0	0	0	3
1374	0	1	0	0	0	0	0	1	0	0	0	0	2
1375	1	0	0	0	0	0	2	0	0	0	0	0	2
1376	0	0	0	0	0	0	1	3	0	0	0	0	2
1377	0	0	0	0	0	3	0	0	0	0	0	0	1
1378	0	0	0	0	0	2	0	0	0	0	1	0	2
1379	0	0	0	0	0	0	0	4	0	0	1	0	2
1380	2	1	0	0	0	1	0	0	0	0	0	0	3
1381	0	0	0	0	0	0	0	1	2	1	0	0	3
1382	0	1	0	0	0	0	1	0	0	0	0	0	2
1383	0	0	0	0	0	1	0	1	0	0	2	0	3
1384	0	0	0	0	0	2	1	0	0	0	0	0	2
1385	0	0	0	0	0	0	1	1	0	1	0	0	3
1386	1	0	0	0	0	1	0	0	0	1	0	0	3
1387	0	0	0	0	0	1	2	0	0	0	0	0	2
1388	0	0	0	0	0	0	0	0	0	0	3	0	1
1389	0	0	0	0	0	1	1	1	0	1	0	0	4
1390	0	0	0	0	0	0	1	1	0	0	0	0	2
1391	0	0	0	0	0	0	1	2	0	0	1	0	3
1392	1	0	0	0	0	0	0	1	0	0	0	0	2
1393	1	0	0	1	0	0	0	0	0	0	1	0	3
1394	2	0	0	0	0	0	0	0	1	0	0	0	2
1395	1	0	0	0	0	0	1	0	0	0	0	0	2
1396	3	0	0	0	0	0	0	0	0	0	0	0	1
1397	2	0	0	0	0	0	0	0	0	0	0	0	1
1398	1	0	0	0	0	0	0	2	0	0	0	0	2
1399	1	0	0	0	0	2	0	0	0	0	0	0	2
1400	5	6	6	4	3	4	4	5	6	4	4	5	12
1401	1	1	1	1	1	1	1	1	1	1	1	1	12
1402	2	1	2	0	0	1	2	2	2	3	0	4	9
1403	12	11	10	0	0	5	11	11	12	12	0	0	8
1404	1	9	2	2	0	17	3	1	4	1	1	0	10
1405	0	2	0	1	0	3	1	0	0	1	1	0	6
1406	0	1	0	0	0	3	1	0	0	0	0	0	3
1407	0	0	0	0	0	0	0	0	0	0	0	3	1
1408	0	1	0	0	0	1	0	0	0	0	0	0	2
1409	0	0	0	0	0	0	0	0	0	0	0	37	1
1410	17	8	20	10	5	13	18	18	17	16	7	4	12
1411	0	0	0	0	0	1	1	0	0	0	0	0	2
1412	2	2	1	1	1	2	1	0	2	0	1	0	9
1413	0	0	2	0	0	0	0	0	1	0	0	0	2
1414	1	1	0	0	0	0	0	0	1	0	0	0	3
1415	0	0	2	0	0	0	0	0	1	0	0	0	2
1416	0	0	0	0	0	1	0	1	0	1	0	0	3
1417	2	6	3	0	0	1	1	2	6	1	0	0	8
1418	0	0	0	0	0	2	0	0	1	0	0	0	2
1419	1	2	2	0	0	1	1	1	1	2	0	0	8
1420	1	4	2	0	0	4	6	1	3	1	0	0	8
1421	1	1	1	2	2	1	1	2	1	1	2	0	11
1422	2	1	1	0	0	1	1	2	1	1	0	0	8
1423	0	0	3	0	0	1	0	0	0	1	0	0	3
1424	1	1	2	1	1	1	1	1	1	1	1	3	12
1425	1	1	1	1	1	1	1	1	1	1	1	2	12
1426	2	1	1	1	1	1	2	1	1	1	1	0	11
1427	0	0	1	0	0	0	0	1	0	0	0	0	2
1428	1	0	1	2	1	1	1	1	1	1	1	3	11
1429	1	1	1	4	3	1	1	1	1	1	2	6	12
1430	2	2	2	6	6	2	2	2	2	2	4	4	12
1431	0	0	0	0	0	0	0	0	0	0	0	7	1
1432	0	0	0	0	0	3	0	0	0	0	0	0	1
1433	4	3	6	2	2	6	5	5	4	5	2	5	12
1434	2	3	5	2	2	3	1	1	1	1	2	4	12
1435	3	2	10	19	18	2	4	4	4	4	17	1	12
1436	0	3	1	0	0	1	0	0	0	1	0	0	4
1437	0	2	0	1	0	0	0	0	0	0	2	1	4
1438	4	4	4	18	11	3	4	4	4	3	11	2	12
1439	0	0	0	0	0	0	0	0	0	0	0	6	1
1440	1	1	2	2	1	1	1	1	1	1	1	0	11
1441	0	0	0	0	0	0	1	1	0	0	0	0	2
1442	0	0	1	0	0	8	0	0	0	1	0	0	3
1443	0	0	0	0	0	2	0	1	1	0	0	0	3
1444	0	0	0	0	0	0	1	1	0	0	1	0	3
1445	1	0	0	0	0	0	0	1	0	0	0	0	2
1446	0	0	0	0	0	1	0	0	1	1	0	0	3
1447	1	1	0	0	0	0	0	0	0	0	1	0	3
1448	0	0	0	0	0	0	1	0	1	0	0	0	2
1449	0	0	0	0	0	1	0	0	1	0	0	0	2
1450	1	0	0	0	0	1	1	0	0	0	0	0	3
1451	0	0	0	0	0	3	0	0	0	0	0	0	1
1452	0	0	0	0	0	0	1	2	0	0	0	0	2
1453	4	0	0	0	0	3	0	1	1	0	0	0	4
1454	0	0	0	0	0	7	0	0	0	0	0	0	1
1455	0	0	0	0	0	3	0	0	0	0	0	0	1
1456	1	0	1	0	0	0	0	0	0	1	0	0	3
1457	0	0	0	0	0	1	0	2	1	4	0	0	4
1458	1	0	0	0	0	1	1	4	0	0	0	0	4
1459	1	0	2	3	2	3	1	2	1	1	2	0	10
1460	1	0	0	0	0	0	0	1	0	0	0	0	2
1461	0	0	0	0	0	0	2	5	0	0	0	0	2
1462	2	2	4	1	1	3	3	2	5	1	1	0	11
1463	0	0	0	0	0	0	2	1	0	0	0	0	2
1464	0	0	0	0	0	0	0	2	0	1	0	0	2
1465	3	0	0	0	0	0	0	0	0	0	0	0	1
1466	1	0	0	0	0	1	0	2	0	0	0	0	3
1467	0	0	0	0	0	1	1	0	0	2	0	0	3
1468	0	0	0	0	0	0	1	1	0	1	0	0	3
1469	2	0	0	0	0	2	0	0	0	0	2	0	3
1470	1	0	0	0	0	0	0	1	1	1	0	0	4
1471	0	1	1	0	0	2	0	0	0	1	0	0	4
1472	2	4	2	3	3	0	1	2	2	1	2	2	11
1473	9	9	10	12	8	1	9	8	7	9	13	1	12
1474	1	8	5	8	4	4	5	2	6	8	8	2	12
1475	1	0	0	0	0	0	2	0	3	1	0	0	4
1476	20	17	17	9	3	10	19	18	14	15	7	2	12
1477	7	5	8	6	3	9	5	7	9	6	2	2	12
1478	5	6	6	114	64	2	7	5	7	5	79	1	12
1479	6	6	6	7	7	2	6	4	5	5	7	1	12
1480	3	4	3	0	0	3	4	2	1	2	0	1	9
1481	5	6	6	126	15	3	6	5	3	6	15	3	12
1482	5	4	6	4	1	2	5	6	9	6	3	1	12
1483	5	7	4	9	7	4	7	4	4	5	8	1	12
1484	2	3	2	0	0	3	3	3	1	1	0	2	9
1485	13	14	9	8	6	5	16	13	11	12	7	2	12
1486	2	1	1	0	0	1	1	1	2	2	0	0	8
1487	2	5	3	3	2	3	2	2	4	3	2	7	12
1488	6	5	5	4	1	1	3	3	5	3	3	2	12
1489	3	3	4	0	0	1	3	3	2	3	0	0	8
1490	4	4	4	0	0	3	3	4	3	2	0	1	9
1491	1	1	1	4	2	0	0	2	1	0	2	0	8
1492	0	0	0	73	45	0	0	0	0	0	60	0	3
1493	0	0	0	1	1	0	0	0	0	0	2	0	3
1494	4	7	6	6	3	6	6	4	4	9	6	0	11
1495	1	1	1	0	0	1	1	1	1	1	0	2	9
1496	16	15	14	0	0	4	17	15	12	13	0	2	9
1497	1	1	1	3	2	0	1	1	1	1	2	0	10
1498	4	1	1	1	2	0	4	4	2	1	0	1	10
1499	1	1	2	0	0	0	2	1	17	1	0	0	7
1500	0	0	0	0	0	0	0	0	0	0	0	18	1
1501	0	0	0	0	0	0	0	0	0	0	0	5	1
1502	1	1	1	2	2	0	1	0	1	1	2	0	9
1503	0	0	0	0	0	0	1	0	2	2	0	0	3
1504	1	0	0	0	0	1	0	0	0	0	0	0	2
1505	2	0	1	0	0	0	0	0	0	0	0	0	2
1506	1	0	1	0	0	0	0	0	4	2	0	0	4
1507	2	0	0	0	0	4	1	0	0	0	0	0	3
1508	0	0	0	0	0	0	0	0	1	1	0	0	2
1509	0	6	0	0	0	0	0	0	0	0	0	0	1
1510	1	1	3	0	0	1	1	1	3	1	0	0	8
1511	0	0	0	0	0	0	0	0	0	0	0	29	1
1512	0	1	0	0	0	0	0	0	1	0	0	0	2
1513	1	0	0	0	0	0	0	0	0	0	1	0	2
1514	6	6	4	12	8	1	5	6	5	9	20	3	12
1515	2	1	2	5	3	1	2	2	1	2	3	2	12
1516	0	0	0	23	19	0	0	0	0	0	17	0	3
1517	6	6	6	12	7	4	7	8	6	6	7	2	12
1518	8	4	5	5	3	5	8	8	4	5	3	1	12
1519	3	0	2	1	1	1	3	2	5	4	1	0	10
1520	1	0	2	0	0	0	1	1	2	2	0	0	6
1521	1	1	1	0	0	0	1	1	1	1	0	5	8
1522	0	0	0	0	0	0	0	0	0	0	0	3	1
1523	2	2	2	13	6	2	2	2	1	2	5	2	12
1524	0	0	0	3	2	0	0	0	1	1	2	0	5
1525	0	0	0	0	0	0	0	0	0	0	0	3	1
1526	0	0	0	0	0	0	0	0	0	0	4	0	1
1527	1	0	1	0	0	0	1	1	0	1	0	0	5
1528	0	1	0	0	0	1	0	0	0	0	0	0	2
1529	3	7	0	0	0	0	0	0	1	0	0	0	3
1530	2	6	0	0	0	1	1	1	1	0	0	0	6
1531	1	1	1	0	0	0	1	1	1	1	0	0	7
1532	0	12	4	0	0	3	6	18	60	3	0	0	7
1533	0	1	0	0	0	1	0	0	1	0	0	0	3
1534	0	5	1	0	0	3	0	0	2	1	0	0	5
1535	0	1	0	0	0	1	0	0	1	2	0	0	4
1536	0	0	0	0	0	0	0	0	0	0	0	3	1
1537	43	59	42	0	0	29	36	33	44	62	0	0	8
1538	1	2	4	0	0	0	2	2	3	5	0	0	7
1539	0	0	0	0	0	1	0	1	0	0	0	0	2
1540	0	0	0	0	0	11	0	0	0	0	0	0	1
1541	0	0	0	0	0	5	0	0	0	0	0	0	1
1542	17	25	27	0	0	0	19	18	29	17	0	0	7
1543	6	8	7	0	0	3	7	6	7	4	0	0	8
1544	0	0	0	0	0	1	0	0	1	1	0	0	3
1545	0	3	0	0	0	0	0	0	0	0	0	0	1
1546	0	3	0	0	0	0	0	0	0	0	0	0	1
1547	0	0	2	0	0	0	0	0	0	0	0	0	1
1548	0	0	0	0	0	0	0	0	5	0	0	0	1
1549	0	1	0	0	0	0	0	0	1	0	0	0	2
1550	0	4	0	0	0	0	0	0	0	0	0	0	1
1551	0	1	1	0	0	1	0	0	0	0	0	0	3
1552	0	2	0	0	0	0	0	0	3	0	0	0	2
1553	16	0	0	0	0	0	6	14	0	0	0	0	3
1554	6	0	0	0	0	0	0	0	0	0	0	0	1
1555	0	0	0	0	0	0	0	0	7	0	0	0	1
1556	0	0	0	0	0	0	0	4	0	0	0	0	1
1557	0	6	0	0	0	0	0	0	1	0	0	0	2
1558	0	4	2	10	4	7	0	0	3	2	4	2	9
1559	5	0	0	0	0	0	8	9	0	0	0	0	3
1560	0	0	0	8	4	0	0	0	0	0	4	0	3
1561	0	0	2	0	0	0	0	0	2	1	0	0	3
1562	0	0	1	0	0	1	0	0	0	0	0	0	2
1563	0	1	1	25	22	0	2	2	1	1	13	0	9
1564	5	5	5	5	5	5	5	5	4	5	4	3	12
1565	0	0	0	2	1	0	0	0	0	0	1	0	3
1566	0	0	0	1	2	0	0	0	0	0	2	0	3
1567	0	2	0	0	0	0	1	1	0	0	0	0	3
1568	0	0	0	0	0	0	0	0	0	2	0	0	1
1569	0	0	0	0	0	0	0	0	0	0	0	101	1
1570	0	0	0	0	0	0	0	0	0	0	0	96	1
1571	0	3	0	0	0	0	0	1	0	0	3	0	3
1572	0	0	1	1	0	0	1	0	0	1	2	0	5
1573	1	0	0	0	0	0	1	0	0	1	0	0	3
1574	0	1	0	0	0	0	0	1	0	1	0	0	3
1575	0	0	0	0	0	0	0	2	0	0	0	0	1
1576	0	0	0	0	0	0	1	1	1	0	0	0	3
1577	0	10	0	0	0	0	0	0	0	0	0	0	1
1578	20	45	51	0	0	1	35	30	2	29	0	0	8
1579	0	7	14	0	0	0	0	0	0	3	0	0	3
1580	0	2	0	0	0	17	0	0	0	0	0	0	2
1581	1	11	0	3	0	1	3	4	1	0	0	0	7
1582	3	49	0	0	0	0	4	2	0	0	0	0	4
1583	0	0	0	0	0	2	0	0	0	0	0	0	1
1584	1	0	6	4	2	109	1	0	2	6	2	0	9
1585	0	0	0	0	0	2	0	0	0	0	0	0	1
1586	4	9	5	7	4	9	2	2	4	2	2	1	12
1587	3	5	4	8	6	4	3	3	4	4	8	2	12
1588	0	4	1	0	0	1	0	0	1	3	0	0	5
1589	1	0	0	0	0	1	1	1	0	2	0	0	5
1590	1	0	1	2	3	2	1	1	1	1	2	1	11
1591	1	0	1	0	0	0	1	1	2	0	0	0	5
1592	4	46	2	0	0	1	3	1	9	1	0	1	9
1593	0	0	6	0	0	0	0	0	0	0	0	0	1
1594	0	0	8	0	0	0	0	0	0	0	0	0	1
1595	0	5	3	0	0	0	1	1	0	1	0	0	5
1596	2	2	2	4	4	1	2	2	2	1	4	9	12
1597	1	0	1	3	2	0	1	1	1	1	1	1	10
1598	0	0	0	0	0	0	0	0	0	0	0	30	1
1599	0	0	0	0	0	0	0	0	0	0	0	3	1
1600	0	0	0	0	0	0	0	0	0	0	0	2	1
1601	3	3	3	9	7	3	3	3	3	3	7	12	12
1602	1	1	1	4	2	1	1	1	1	1	2	2	12
1603	0	0	1	0	0	0	0	0	1	0	0	2	3
1604	0	4	0	0	0	4	0	0	1	0	0	0	3
1605	0	17	0	0	0	0	0	0	0	0	0	0	1
1606	0	41	1	0	0	1	0	0	0	0	0	0	3
1607	0	6	0	0	0	1	0	0	0	0	0	0	2
1608	23	0	1	0	0	0	53	29	0	0	0	0	4
1609	0	0	0	1	1	0	0	0	0	0	1	4	4
1610	1	1	1	0	0	0	1	1	1	1	0	9	8
1611	2	5	1	0	0	0	2	1	0	0	0	0	5
1612	0	1	0	0	0	0	0	0	1	0	0	0	2
1613	0	2	0	0	0	0	0	0	0	0	0	0	1
1614	0	17	0	0	0	0	0	0	0	0	0	0	1
1615	0	0	0	0	0	6	0	0	0	0	0	0	1
1616	0	0	0	0	0	7	0	0	0	0	0	0	1
1617	1	1	1	1	1	1	1	1	1	1	1	1	12
1618	0	0	0	1	1	0	0	0	0	0	0	0	2
1619	1	0	0	0	0	0	2	2	0	0	0	0	3
1620	0	0	0	0	0	5	0	0	0	0	0	0	1
1621	0	0	0	0	0	2	0	0	0	0	0	0	1
1622	0	0	0	0	0	2	0	0	0	0	0	0	1
1623	1	0	0	0	0	2	1	1	1	1	0	0	6
1624	0	0	26	0	0	0	0	0	2	0	0	0	2
1625	0	0	14	0	0	25	0	0	0	0	0	0	2
1626	2	0	3	3	3	1	2	2	2	1	3	3	11
1627	9	0	0	0	0	0	23	13	0	1	0	0	4
1628	3	1	2	3	1	1	3	3	2	2	1	5	12
1629	0	8	0	0	0	0	0	0	2	1	0	0	3
1630	0	0	0	0	0	3	0	0	0	0	0	0	1
1631	0	5	0	0	0	0	0	0	0	0	0	0	1
1632	6	3	7	10	4	9	14	8	2	6	5	0	11
1633	0	0	48	0	0	9	1	1	1	2	0	0	6
1634	0	21	0	0	0	0	0	0	0	0	0	0	1
1635	0	38	0	0	0	0	0	0	0	0	0	0	1
1636	0	13	0	0	0	0	0	0	0	0	0	0	1
1637	0	0	1	0	0	0	0	0	0	2	0	0	2
1638	0	0	11	0	0	0	0	0	0	0	0	0	1
1639	0	0	0	0	0	11	0	0	0	0	0	0	1
1640	6	0	0	0	0	0	0	6	0	0	0	0	2
1641	1	0	0	0	0	2	3	3	0	1	0	0	5
1642	2	1	0	0	0	0	6	2	0	6	0	0	5
1643	0	0	1	0	0	2	0	0	0	0	0	0	2
1644	0	0	0	0	0	6	0	0	0	0	0	0	1
1645	1	1	1	2	2	0	1	1	1	3	2	0	10
1646	0	0	6	0	0	0	0	0	0	0	0	0	1
1647	0	0	17	0	0	0	0	0	0	0	0	0	1
1648	1	1	1	0	0	0	0	1	0	0	0	0	4
1649	0	22	0	0	0	0	0	0	0	1	0	0	2
1650	0	0	3	0	0	0	0	0	2	0	0	0	2
1651	5	0	2	0	0	0	13	5	1	3	0	0	6
1652	0	0	7	0	0	0	0	0	0	0	0	0	1
1653	0	0	0	0	0	1	1	0	0	0	0	0	2
1654	0	0	0	0	0	0	0	0	2	0	0	0	1
1655	0	0	0	0	0	2	0	1	0	0	0	0	2
1656	0	0	33	0	0	0	0	0	0	0	0	0	1
1657	0	0	6	0	0	0	0	0	0	0	0	0	1
1658	0	0	0	0	0	1	0	0	0	1	0	0	2
1659	0	0	0	0	0	6	0	0	0	0	0	0	1
1660	0	0	2	0	0	0	0	0	0	0	0	0	1
1661	0	0	3	0	0	0	0	0	0	0	0	0	1
1662	0	0	0	0	0	2	0	0	0	0	0	0	1
1663	0	0	5	0	0	0	0	0	0	0	0	0	1
1664	0	0	0	0	0	8	0	0	0	0	0	0	1
1665	0	0	1	0	0	1	0	0	0	0	0	0	2
1666	1	1	1	0	0	1	1	2	1	1	0	0	8
1667	3	1	4	0	0	0	3	3	1	3	0	0	7
1668	2	0	1	0	0	1	1	1	1	0	0	0	6
1669	0	0	0	0	0	0	0	0	0	0	0	20	1
1670	3	4	5	9	5	6	3	3	4	6	6	3	12
1671	0	0	0	4	3	1	0	0	0	0	3	2	5
1672	1	1	1	18	14	1	1	1	1	1	10	2	12
1673	2	2	2	0	0	0	1	1	1	1	0	0	7
1674	2	2	1	3	3	2	2	2	2	2	3	3	12
1675	1	1	2	0	0	0	0	0	1	0	0	0	4
1676	1	1	1	3	2	1	1	1	1	1	2	2	12
1677	7	2	9	0	0	5	11	7	8	4	0	0	8
1678	1	0	1	0	0	0	1	1	3	1	0	0	6
1679	0	0	0	0	0	0	0	0	0	0	0	37	1
1680	3	2	4	5	4	2	4	3	2	4	4	32	12
1681	1	0	2	0	0	0	2	1	2	1	0	0	6
1682	0	0	0	2	2	0	0	1	0	0	2	0	4
1683	1	1	1	1	0	1	1	1	1	1	0	0	9
1684	0	0	0	3	1	0	0	0	0	0	1	0	3
1685	1	0	1	0	0	0	1	1	1	0	0	0	5
1686	1	1	1	1	1	0	1	1	1	1	1	0	10
1687	1	0	1	11	9	1	1	1	1	1	8	0	10
1688	5	2	5	3	2	2	4	4	4	5	2	0	11
1689	1	1	1	1	1	1	1	1	1	1	0	0	10
1690	1	1	1	1	1	1	1	1	1	1	1	2	12
1691	1	2	0	0	0	2	1	0	0	0	0	0	4
1692	2	5	0	0	0	0	0	0	1	0	0	0	3
1693	0	11	4	0	0	1	2	0	1	1	0	0	6
1694	0	1	3	0	0	0	4	7	31	4	0	0	6
1695	0	3	0	0	0	0	0	0	0	0	0	0	1
1696	0	0	0	0	0	0	0	3	14	2	0	0	3
1697	0	20	0	0	0	3	1	2	9	8	0	0	6
1698	0	0	0	0	0	5	0	0	0	0	0	0	1
1699	0	0	0	0	0	4	0	0	0	0	0	0	1
1700	0	0	0	0	0	3	0	0	0	0	0	0	1
1701	0	132	8	0	0	4	4	5	68	3	0	0	7
1702	0	70	1	0	0	0	2	0	13	6	0	0	5
1703	0	19	0	0	0	0	0	0	0	0	0	0	1
1704	0	3	0	0	0	1	0	0	0	0	0	0	2
1705	0	0	0	0	0	4	0	0	0	0	0	0	1
1706	10	7	7	4	4	8	10	10	7	11	3	0	11
1707	0	0	0	0	0	3	0	0	0	0	0	0	1
1708	0	2	1	0	0	0	10	6	37	3	1	0	7
1709	0	2	0	0	0	1	0	0	0	0	0	0	2
1710	0	0	0	0	0	0	2	0	0	0	0	0	1
1711	0	0	0	0	0	0	0	0	0	2	0	0	1
1712	0	0	0	0	0	4	0	0	0	0	0	0	1
1713	0	1	0	0	0	0	0	0	2	0	0	0	2
1714	0	3	0	0	0	0	1	3	5	4	0	0	5
1715	0	0	0	0	0	0	0	0	0	2	0	0	1
1716	0	0	0	0	0	0	0	0	0	2	0	0	1
1717	0	1	0	0	0	0	4	2	7	0	0	0	4
1718	0	0	0	0	0	0	0	0	3	0	0	0	1
1719	0	0	0	0	0	0	0	0	0	0	24	0	1
1720	2	2	4	0	0	0	0	0	7	4	0	0	5
1721	0	0	0	0	0	0	0	0	0	0	5	0	1
1722	0	12	2	0	0	0	1	2	12	4	0	0	6
1723	0	0	0	0	0	0	0	0	0	6	0	0	1
1724	0	2	4	0	0	0	3	2	0	3	0	0	5
1725	0	0	1	0	0	0	0	0	4	1	0	0	3
1726	0	0	0	0	0	0	0	0	0	2	0	0	1
1727	0	1	5	0	0	0	0	0	8	3	0	0	4
1728	0	9	0	0	0	0	0	0	0	0	0	0	1
1729	0	5	0	0	0	0	0	0	0	0	0	0	1
1730	0	0	0	0	0	2	0	0	0	0	0	0	1
1731	0	0	0	0	0	0	0	0	2	0	0	0	1
1732	0	40	117	0	0	2	3	3	36	11	0	0	7
1733	0	0	3	3	0	1	0	3	1	3	0	0	6
1734	0	5	0	0	0	9	0	0	0	0	0	0	2
1735	3	0	3	0	0	8	4	3	0	1	0	0	6
1736	0	0	2	0	0	0	0	0	2	0	0	0	2
1737	4	0	8	0	0	6	2	15	3	5	0	0	7
1738	0	0	0	0	0	10	0	0	0	0	0	0	1
1739	1	1	0	0	0	0	0	0	1	0	0	0	3
1740	0	0	2	0	0	1	0	8	0	0	0	0	3
1741	1	1	0	0	0	0	0	0	0	0	0	0	2
1742	0	0	0	0	0	3	0	0	0	0	0	0	1
1743	0	0	0	0	0	3	0	0	0	0	0	0	1
1744	0	3	0	0	0	3	0	1	0	0	0	0	3
1745	0	0	0	0	0	2	0	0	0	0	0	0	1
1746	1	0	0	0	0	0	0	0	0	3	0	0	2
1747	0	0	0	2	0	0	0	2	0	0	0	0	2
1748	0	2	3	0	0	1	0	2	0	0	0	0	4
1749	2	0	1	0	0	6	4	14	1	0	0	0	6
1750	0	0	0	0	0	0	2	2	0	0	0	0	2
1751	1	0	0	0	0	1	0	0	0	0	0	0	2
1752	0	0	0	0	0	4	0	1	0	0	0	0	2
1753	0	0	0	0	0	5	1	1	0	0	0	0	3
1754	2	0	0	0	0	1	0	0	0	0	0	0	2
1755	1	0	0	0	0	3	1	1	0	0	0	0	4
1756	0	0	0	0	0	1	0	0	1	0	0	0	2
1757	3	3	3	0	0	2	4	3	2	3	0	0	8
1758	0	0	0	0	0	1	2	0	0	0	0	0	2
1759	0	0	0	0	0	1	2	0	0	0	0	0	2
1760	0	0	0	0	0	0	0	0	0	2	0	0	1
1761	1	0	0	0	0	1	2	1	0	0	0	0	4
1762	0	0	0	0	0	0	0	1	0	1	0	0	2
1763	1	0	0	0	0	1	0	0	0	0	0	0	2
1764	1	1	0	0	0	0	0	0	1	0	1	0	4
1765	0	0	0	0	0	0	0	1	0	1	0	0	2
1766	1	0	0	0	0	0	0	2	0	0	0	0	2
1767	0	1	0	0	0	0	0	0	0	1	0	0	2
1768	0	0	0	0	0	0	1	1	0	1	0	0	3
1769	1	1	0	0	0	1	1	1	0	0	0	0	5
1770	0	0	0	0	0	2	1	0	0	0	0	0	2
1771	0	0	0	0	0	0	2	1	0	0	0	0	2
1772	1	0	0	0	0	0	0	1	1	0	0	0	3
1773	1	0	0	0	0	0	1	1	0	1	0	0	4
1774	0	0	0	0	0	1	0	3	1	1	0	0	4
1775	1	0	0	0	0	1	0	0	0	0	0	0	2
1776	0	0	0	0	0	0	4	0	0	0	0	0	1
1777	1	0	0	0	0	0	1	0	0	1	0	0	3
1778	0	0	0	0	0	0	0	1	0	1	1	0	3
1779	0	0	0	0	0	1	1	1	0	1	0	0	4
1780	3	0	0	0	0	0	0	0	0	0	0	0	1
1781	2	0	0	0	0	0	0	0	0	0	0	0	1
1782	0	1	0	0	0	1	0	0	1	0	0	0	3
1783	1	0	0	0	0	0	1	0	1	0	0	0	3
1784	0	0	0	0	0	0	0	7	0	0	0	0	1
1785	1	0	0	0	0	0	1	0	0	1	0	0	3
1786	0	0	0	0	0	12	0	0	0	0	0	0	1
1787	1	0	0	0	0	1	0	0	0	1	0	0	3
1788	0	0	0	0	0	4	0	0	0	0	0	0	1
1789	0	0	0	0	0	1	0	1	0	1	0	0	3
1790	0	0	0	0	0	0	0	0	0	6	0	0	1
1791	0	0	0	0	0	2	0	0	0	0	0	0	1
1792	0	0	0	0	0	2	0	1	0	0	0	0	2
1793	0	0	0	0	0	0	3	0	0	0	0	0	1
1794	0	0	0	0	0	0	2	1	0	0	0	0	2
1795	0	0	0	0	0	2	0	1	0	0	0	0	2
1796	0	2	0	0	0	0	0	0	1	0	0	0	2
1797	0	0	0	0	0	1	1	0	0	0	0	0	2
1798	1	0	0	0	0	0	0	1	0	1	0	0	3
1799	1	0	0	0	0	0	1	1	0	0	0	0	3
1800	3	0	0	0	0	0	0	0	0	0	0	0	1
1801	0	0	0	0	0	1	0	1	0	0	0	0	2
1802	0	0	0	1	0	0	2	0	0	0	0	0	2
1803	0	0	0	0	0	2	0	0	0	0	0	0	1
1804	0	0	0	0	0	0	0	1	1	0	1	0	3
1805	0	0	0	0	0	4	1	0	0	0	0	0	2
1806	1	0	0	0	0	1	0	0	1	0	0	0	3
1807	0	0	0	0	0	0	0	0	0	5	0	0	1
1808	1	0	0	0	0	0	1	0	0	1	0	0	3
1809	0	9	0	0	0	0	0	0	0	0	0	0	1
1810	0	0	0	0	0	0	0	1	5	0	0	0	2
1811	0	0	0	0	0	1	0	0	0	2	0	0	2
1812	2	0	0	0	0	0	0	1	0	0	0	0	2
1813	0	1	0	0	0	0	1	0	1	0	0	0	3
1814	0	7	0	0	0	0	0	0	0	0	0	0	1
1815	0	0	0	0	0	2	0	0	0	1	0	0	2
1816	2	0	0	0	0	4	1	1	0	0	0	0	4
1817	0	0	0	0	0	2	2	0	0	0	0	0	2
1818	0	0	0	0	0	2	0	0	0	0	0	0	1
1819	0	1	0	0	0	1	2	0	0	0	1	0	4
1820	1	0	0	0	0	0	1	1	0	0	0	0	3
1821	0	0	0	0	0	7	0	0	0	0	0	0	1
1822	0	0	0	0	0	2	0	0	0	0	2	0	2
1823	0	0	0	0	0	0	1	1	0	1	0	0	3
1824	1	1	2	2	1	1	1	1	1	1	1	1	12
1825	0	0	0	0	0	1	0	1	0	2	0	0	3
1826	0	0	0	0	0	3	1	1	0	0	1	0	4
1827	0	0	0	0	0	2	0	1	0	0	0	0	2
1828	0	0	0	0	0	1	0	0	0	2	0	0	2
1829	0	0	0	0	0	1	1	1	0	4	0	0	4
1830	0	1	0	0	0	0	0	0	0	2	0	0	2
1831	0	0	0	0	0	0	0	0	2	2	0	0	2
1832	1	0	0	0	0	0	0	2	0	0	0	0	2
1833	0	0	0	0	0	5	0	0	0	0	0	0	1
1834	0	0	0	0	0	0	0	0	3	3	0	0	2
1835	1	0	0	0	0	1	0	0	0	0	0	0	2
1836	1	0	0	0	0	2	0	0	0	1	0	0	3
1837	0	0	0	0	0	2	1	0	0	0	0	0	2
1838	3	0	0	0	0	1	0	0	0	0	1	0	3
1839	0	2	0	0	0	3	0	0	0	0	0	0	2
1840	0	0	0	0	0	4	0	0	0	1	0	0	2
1841	1	0	0	0	0	0	1	0	1	0	0	0	3
1842	0	0	0	0	0	23	0	0	0	0	0	0	1
1843	0	0	0	0	0	0	1	1	0	1	0	0	3
1844	0	0	0	0	0	0	1	1	1	0	0	0	3
1845	0	0	0	0	1	0	0	1	0	0	1	0	3
1846	0	0	0	0	0	5	0	0	0	0	0	0	1
1847	0	0	0	0	0	2	0	0	0	0	0	0	1
1848	0	0	0	0	0	2	0	0	1	0	1	0	3
1849	0	0	0	0	20	0	0	0	0	0	1	0	2
1850	1	1	2	1	1	1	1	1	1	1	1	0	11
1851	0	0	0	0	1	0	1	1	0	0	0	0	3
1852	2	0	0	0	0	0	1	0	0	0	0	0	2
1853	1	0	0	0	0	0	1	0	0	0	0	0	2
1854	1	0	0	0	0	0	1	1	1	0	0	0	4
1855	1	0	0	0	0	3	0	1	0	1	0	0	4
1856	0	0	0	0	0	2	1	0	0	1	0	0	3
1857	2	0	0	0	0	0	0	1	2	0	0	0	3
1858	0	0	0	0	0	0	0	0	2	0	0	0	1
1859	0	0	0	0	0	2	0	0	2	0	0	0	2
1860	0	0	0	0	0	0	0	3	0	1	0	0	2
1861	0	0	0	0	0	2	0	0	0	2	0	0	2
1862	0	0	0	0	0	0	0	1	0	4	0	0	2
1863	1	0	0	0	0	0	0	0	0	0	2	0	2
1864	1	0	0	0	0	1	0	1	0	2	0	0	4
1865	0	0	0	0	0	1	0	0	1	0	0	0	2
1866	0	4	0	0	0	1	1	0	0	0	0	0	3
1867	0	0	0	0	0	0	0	0	0	0	0	18	1
1868	0	0	0	0	0	0	0	0	0	0	0	2	1
1869	0	5	0	0	0	0	0	0	0	0	0	0	1
1870	1	0	0	0	0	9	0	0	0	0	0	0	2
1871	1	1	1	1	0	1	1	2	0	1	0	0	8
1872	0	0	0	0	0	1	0	0	2	0	0	0	2
1873	1	0	0	0	0	0	1	1	0	0	0	0	3
1874	0	1	0	0	0	30	1	4	0	3	0	0	5
1875	0	0	0	0	0	2	1	0	0	0	0	0	2
1876	0	0	0	0	0	0	2	0	0	0	0	0	1
1877	0	0	0	0	0	1	0	2	0	0	0	0	2
1878	0	1	1	0	0	0	0	0	0	1	0	0	3
1879	1	0	0	0	0	2	0	1	0	0	0	0	3
1880	1	0	0	0	0	0	0	1	0	0	0	0	2
1881	2	0	0	0	0	0	0	1	0	0	0	0	2
1882	0	0	0	0	0	1	2	0	0	0	0	0	2
1883	1	0	0	0	0	1	0	0	0	1	0	0	3
1884	1	0	0	0	0	0	0	0	1	1	0	0	3
1885	1	0	0	0	0	0	0	1	0	0	0	0	2
1886	1	0	0	0	0	0	1	0	0	0	0	0	2
1887	0	0	0	0	0	2	0	0	0	0	0	0	1
1888	0	0	0	0	0	1	1	0	0	1	0	0	3
1889	0	0	0	0	0	2	0	0	0	0	0	0	1
1890	0	0	0	0	0	0	0	3	0	0	0	0	1
1891	0	0	0	0	0	1	1	3	0	0	0	0	3
1892	1	0	0	0	0	0	0	1	0	0	0	0	2
1893	0	0	0	0	0	0	1	1	0	0	1	0	3
1894	0	0	0	0	0	0	0	2	0	1	0	0	2
1895	0	0	0	0	0	1	1	0	0	1	0	0	3
1896	2	0	0	0	0	0	0	1	0	0	0	0	2
1897	1	0	0	0	0	1	0	0	0	0	0	0	2
1898	0	0	0	0	0	6	0	1	0	0	0	0	2
1899	1	0	0	0	0	0	1	0	0	0	0	0	2
1900	1	0	0	0	0	2	0	0	0	0	0	0	2
1901	1	0	0	0	0	0	2	1	0	0	0	0	3
1902	1	0	0	0	0	0	1	0	0	0	1	0	3
1903	1	0	0	0	0	0	0	2	0	0	0	0	2
1904	1	1	0	0	0	0	0	0	1	0	0	0	3
1905	2	1	0	0	0	1	0	0	1	0	0	0	4
1906	1	0	0	0	0	1	0	1	1	0	0	0	4
1907	3	0	0	0	0	2	0	4	0	0	1	0	4
1908	1	0	0	0	0	2	0	1	0	0	1	0	4
1909	2	0	0	0	0	0	0	0	0	0	0	0	1
1910	0	0	0	0	0	1	0	2	0	0	0	0	2
1911	2	0	0	0	0	0	2	2	0	0	0	0	3
1912	1	0	0	0	0	1	1	0	0	0	0	0	3
1913	0	0	0	0	0	0	2	1	1	0	0	0	3
1914	0	1	0	0	0	6	0	0	0	2	0	0	3
1915	1	0	0	0	0	0	1	0	0	1	1	0	4
1916	0	0	0	0	0	0	2	0	1	1	0	0	3
1917	1	0	0	0	0	0	1	0	0	0	0	0	2
1918	0	0	0	0	0	2	0	0	0	0	0	0	1
1919	0	0	0	0	0	2	0	1	0	0	0	0	2
1920	0	0	0	0	0	3	0	0	0	0	0	0	1
1921	0	0	0	0	0	1	1	0	0	0	0	0	2
1922	0	0	0	1	0	0	0	0	0	0	2	0	2
1923	2	0	0	0	0	0	0	0	0	0	0	0	1
1924	0	0	0	0	0	4	0	0	0	0	0	0	1
1925	0	0	0	0	0	0	1	0	0	1	0	0	2
1926	1	0	0	0	0	0	0	1	1	0	0	0	3
1927	1	0	0	0	0	2	0	0	0	0	0	0	2
1928	1	0	0	0	0	0	1	0	0	0	0	0	2
1929	1	0	0	0	0	0	0	0	0	1	0	0	2
1930	0	0	0	0	0	1	0	2	0	0	0	0	2
1931	0	0	0	0	0	1	0	0	0	1	0	0	2
1932	0	0	0	0	0	3	0	0	0	0	0	0	1
1933	0	0	0	0	0	2	0	1	0	0	0	0	2
1934	1	0	0	0	0	1	0	0	0	1	0	0	3
1935	0	0	0	0	0	2	0	1	0	0	0	0	2
1936	0	0	0	0	0	0	1	0	1	0	0	0	2
1937	1	0	0	0	0	3	0	1	0	0	0	0	3
1938	0	0	0	0	0	0	0	0	0	0	2	0	1
1939	0	0	0	0	0	1	0	1	0	0	1	0	3
1940	0	0	0	0	0	2	0	1	0	0	0	0	2
1941	0	0	0	0	0	0	0	2	1	0	0	0	2
1942	1	1	1	1	1	2	1	1	1	1	2	1	12
1943	1	2	1	3	2	1	1	1	1	1	2	3	12
1944	1	0	0	0	0	0	0	0	0	1	0	0	2
1945	1	0	0	0	0	0	0	0	2	0	0	0	2
1946	0	0	0	0	0	1	1	1	0	0	0	0	3
1947	0	0	0	0	0	0	0	2	0	0	0	0	1
1948	0	0	0	0	0	0	1	0	0	1	0	0	2
1949	0	0	0	0	0	0	1	1	0	1	0	0	3
1950	0	0	0	0	0	0	0	3	0	0	0	0	1
1951	2	0	0	0	0	0	0	0	0	0	0	0	1
1952	2	0	0	0	0	0	0	0	0	0	0	0	1
1953	0	8	0	0	0	0	0	0	0	0	0	0	1
1954	1	0	0	0	0	2	0	0	0	0	0	0	2
1955	1	0	0	0	0	1	0	2	1	1	0	0	5
1956	0	0	0	0	0	1	1	1	0	0	0	0	3
1957	0	0	0	0	0	1	1	1	0	0	0	0	3
1958	0	1	0	0	0	3	0	0	0	0	0	0	2
1959	1	0	0	0	0	0	0	1	0	0	0	0	2
1960	1	0	0	0	0	1	0	0	0	0	0	0	2
1961	0	0	0	0	0	0	1	0	1	1	0	0	3
1962	1	0	0	0	0	0	0	2	0	0	0	0	2
1963	0	0	0	0	0	0	1	1	0	2	0	0	3
1964	0	0	0	0	0	0	0	1	0	1	0	0	2
1965	1	0	0	0	0	1	0	0	0	0	0	0	2
1966	0	0	0	0	0	0	0	0	1	1	0	0	2
1967	0	0	0	0	0	1	0	1	0	0	0	0	2
1968	1	0	0	0	0	0	0	0	0	1	0	0	2
1969	0	0	0	0	0	1	1	2	0	0	0	0	3
1970	0	0	0	0	0	0	1	0	1	0	0	0	2
1971	1	0	0	0	0	0	0	3	0	0	0	0	2
1972	0	0	1	0	0	0	0	1	0	0	0	0	2
1973	1	0	0	0	0	0	2	0	0	0	0	0	2
1974	1	0	0	0	0	0	0	0	0	1	0	0	2
1975	0	0	0	0	0	1	3	0	1	0	0	0	3
1976	0	0	1	0	0	1	0	0	1	0	0	0	3
1977	0	0	0	0	0	0	2	0	0	1	0	0	2
1978	0	0	0	0	0	1	0	0	0	4	0	0	2
1979	0	0	0	0	0	1	0	3	1	1	0	0	4
1980	1	0	0	0	0	0	0	1	0	0	0	0	2
1981	1	0	0	0	0	0	0	1	0	2	0	0	3
1982	1	0	0	0	0	0	1	0	1	0	0	0	3
1983	2	0	0	0	0	0	0	0	0	0	0	0	1
1984	1	0	0	0	0	0	1	0	0	1	0	0	3
1985	2	0	0	0	0	1	0	0	0	0	0	0	2
1986	0	1	0	0	0	0	1	0	0	0	0	0	2
1987	0	0	0	0	0	4	0	0	2	0	0	0	2
1988	36	27	32	14	13	47	36	34	40	40	15	2	12
1989	1	0	0	0	0	3	0	0	0	0	0	0	2
1990	9	7	4	3	0	10	4	10	8	9	1	3	11
1991	0	0	0	0	0	0	0	0	0	0	0	26	1
1992	0	0	0	0	0	2	0	0	0	0	0	0	1
1993	0	0	0	0	0	0	0	0	0	0	0	20	1
1994	3	0	0	0	0	0	2	2	2	0	0	0	4
1995	0	0	0	0	0	0	0	0	0	0	0	9	1
1996	1	0	0	0	0	0	1	0	0	0	0	0	2
1997	1	1	1	0	0	0	1	1	0	1	0	0	6
1998	1	0	0	0	0	0	0	1	0	1	0	0	3
[truncated: 28,618 more rows]

## Sheet: Supplemenary Table S8
Supplementary Table S8: The enriched KEGG pathways of expanded gene families in P. generosa genome assembly
#Pathway	expansion_gene.path (655)	All-gene (23971)	Pvalue	Qvalue	Pathway ID	Level 1	Level 2	Genes	KOs
Phototransduction	59	120	8.66e-60	8.68e-58	ko04744	Organismal Systems	Sensory system	Chr04g00827;Chr04g00828;Chr04g00858;Chr04g01467;Chr07g01058;Chr11g00511;Chr04g01010;Chr11g01105;Chr02g01488;Chr04g02192;Chr04g00830;Chr07g00067;Chr04g00863;Chr04g00557;Chr04g00415;Chr04g00357;Chr11g00292;Chr04g01439;Chr04g01469;Chr11g00074;Chr04g00866;Chr04g00894;Chr04g00237;Chr04g00639;Chr04g00829;Chr04g00856;Chr04g00831;Chr04g00512;Chr04g01792;Chr04g01534;Chr04g02244;Chr11g00047;Chr04g00409;Chr…	K02183
Fluid shear stress and atherosclerosis	87	336	1.05e-59	8.68e-58	ko05418	Human Diseases	Cardiovascular diseases	Chr14g00713;Chr01g01696;Chr02g01078;Chr04g01805;Chr06g00669;Chr02g00949;Chr02g01077;Chr08g00492;Chr09g00317;Chr02g00893;Chr08g00489;Chr02g00199;Chr04g00827;Chr04g00828;Chr04g00858;Chr04g01467;Chr07g01058;Chr11g00511;Chr04g01010;Chr11g01105;Chr02g01488;Chr04g02192;Chr04g00830;Chr07g00067;Chr04g00863;Chr04g00557;Chr04g00415;Chr04g00357;Chr11g00292;Chr04g01439;Chr04g01469;Chr11g00074;Chr04g00866;Chr…	K04392+K07860+K07861+K02183+K01365
Neurotrophin signaling pathway	71	283	1.11e-47	6.16e-46	ko04722	Organismal Systems	Nervous system	Chr14g00713;Chr01g01696;Chr02g01078;Chr04g01805;Chr06g00669;Chr02g00949;Chr02g01077;Chr08g00492;Chr09g00317;Chr02g00893;Chr08g00489;Chr02g00199;Chr04g00827;Chr04g00828;Chr04g00858;Chr04g01467;Chr07g01058;Chr11g00511;Chr04g01010;Chr11g01105;Chr02g01488;Chr04g02192;Chr04g00830;Chr07g00067;Chr04g00863;Chr04g00557;Chr04g00415;Chr04g00357;Chr11g00292;Chr04g01439;Chr04g01469;Chr11g00074;Chr04g00866;Chr…	K04392+K04393+K02183
Phototransduction - fly	59	179	2.53e-47	1.05e-45	ko04745	Organismal Systems	Sensory system	Chr04g00827;Chr04g00828;Chr04g00858;Chr04g01467;Chr07g01058;Chr11g00511;Chr04g01010;Chr11g01105;Chr02g01488;Chr04g02192;Chr04g00830;Chr07g00067;Chr04g00863;Chr04g00557;Chr04g00415;Chr04g00357;Chr11g00292;Chr04g01439;Chr04g01469;Chr11g00074;Chr04g00866;Chr04g00894;Chr04g00237;Chr04g00639;Chr04g00829;Chr04g00856;Chr04g00831;Chr04g00512;Chr04g01792;Chr04g01534;Chr04g02244;Chr11g00047;Chr04g00409;Chr…	K02183
Olfactory transduction	59	180	3.66e-47	1.22e-45	ko04740	Organismal Systems	Sensory system	Chr04g00827;Chr04g00828;Chr04g00858;Chr04g01467;Chr07g01058;Chr11g00511;Chr04g01010;Chr11g01105;Chr02g01488;Chr04g02192;Chr04g00830;Chr07g00067;Chr04g00863;Chr04g00557;Chr04g00415;Chr04g00357;Chr11g00292;Chr04g01439;Chr04g01469;Chr11g00074;Chr04g00866;Chr04g00894;Chr04g00237;Chr04g00639;Chr04g00829;Chr04g00856;Chr04g00831;Chr04g00512;Chr04g01792;Chr04g01534;Chr04g02244;Chr11g00047;Chr04g00409;Chr…	K02183
Glioma	59	188	6.55e-46	1.81e-44	ko05214	Human Diseases	Cancers: Specific types	Chr04g00827;Chr04g00828;Chr04g00858;Chr04g01467;Chr07g01058;Chr11g00511;Chr04g01010;Chr11g01105;Chr02g01488;Chr04g02192;Chr04g00830;Chr07g00067;Chr04g00863;Chr04g00557;Chr04g00415;Chr04g00357;Chr11g00292;Chr04g01439;Chr04g01469;Chr11g00074;Chr04g00866;Chr04g00894;Chr04g00237;Chr04g00639;Chr04g00829;Chr04g00856;Chr04g00831;Chr04g00512;Chr04g01792;Chr04g01534;Chr04g02244;Chr11g00047;Chr04g00409;Chr…	K02183
Aldosterone synthesis and secretion	71	313	1.86e-44	4.4e-43	ko04925	Organismal Systems	Endocrine system	Chr04g00827;Chr04g00828;Chr04g00858;Chr04g01467;Chr07g01058;Chr11g00511;Chr04g01010;Chr11g01105;Chr02g01488;Chr04g02192;Chr04g00830;Chr07g00067;Chr04g00863;Chr04g00557;Chr04g00415;Chr04g00357;Chr11g00292;Chr04g01439;Chr04g01469;Chr11g00074;Chr04g00866;Chr04g00894;Chr04g00237;Chr04g00639;Chr04g00829;Chr04g00856;Chr04g00831;Chr04g00512;Chr04g01792;Chr04g01534;Chr04g02244;Chr11g00047;Chr04g00409;Chr…	K02183+K00070
Amphetamine addiction	59	199	2.69e-44	5.59e-43	ko05031	Human Diseases	Substance dependence	Chr04g00827;Chr04g00828;Chr04g00858;Chr04g01467;Chr07g01058;Chr11g00511;Chr04g01010;Chr11g01105;Chr02g01488;Chr04g02192;Chr04g00830;Chr07g00067;Chr04g00863;Chr04g00557;Chr04g00415;Chr04g00357;Chr11g00292;Chr04g01439;Chr04g01469;Chr11g00074;Chr04g00866;Chr04g00894;Chr04g00237;Chr04g00639;Chr04g00829;Chr04g00856;Chr04g00831;Chr04g00512;Chr04g01792;Chr04g01534;Chr04g02244;Chr11g00047;Chr04g00409;Chr…	K02183
Adrenergic signaling in cardiomyocytes	59	219	1.23e-41	2.27e-40	ko04261	Organismal Systems	Circulatory system	Chr04g00827;Chr04g00828;Chr04g00858;Chr04g01467;Chr07g01058;Chr11g00511;Chr04g01010;Chr11g01105;Chr02g01488;Chr04g02192;Chr04g00830;Chr07g00067;Chr04g00863;Chr04g00557;Chr04g00415;Chr04g00357;Chr11g00292;Chr04g01439;Chr04g01469;Chr11g00074;Chr04g00866;Chr04g00894;Chr04g00237;Chr04g00639;Chr04g00829;Chr04g00856;Chr04g00831;Chr04g00512;Chr04g01792;Chr04g01534;Chr04g02244;Chr11g00047;Chr04g00409;Chr…	K02183
Gastric acid secretion	59	220	1.64e-41	2.72e-40	ko04971	Organismal Systems	Digestive system	Chr04g00827;Chr04g00828;Chr04g00858;Chr04g01467;Chr07g01058;Chr11g00511;Chr04g01010;Chr11g01105;Chr02g01488;Chr04g02192;Chr04g00830;Chr07g00067;Chr04g00863;Chr04g00557;Chr04g00415;Chr04g00357;Chr11g00292;Chr04g01439;Chr04g01469;Chr11g00074;Chr04g00866;Chr04g00894;Chr04g00237;Chr04g00639;Chr04g00829;Chr04g00856;Chr04g00831;Chr04g00512;Chr04g01792;Chr04g01534;Chr04g02244;Chr11g00047;Chr04g00409;Chr…	K02183
GnRH signaling pathway	60	232	3.37e-41	5.08e-40	ko04912	Organismal Systems	Endocrine system	Chr04g01805;Chr04g00827;Chr04g00828;Chr04g00858;Chr04g01467;Chr07g01058;Chr11g00511;Chr04g01010;Chr11g01105;Chr02g01488;Chr04g02192;Chr04g00830;Chr07g00067;Chr04g00863;Chr04g00557;Chr04g00415;Chr04g00357;Chr11g00292;Chr04g01439;Chr04g01469;Chr11g00074;Chr04g00866;Chr04g00894;Chr04g00237;Chr04g00639;Chr04g00829;Chr04g00856;Chr04g00831;Chr04g00512;Chr04g01792;Chr04g01534;Chr04g02244;Chr11g00047;Chr…	K04393+K02183
Kaposi sarcoma-associated herpesvirus infection	71	352	8.3e-41	1.15e-39	ko05167	Human Diseases	Infectious diseases: Viral	Chr14g00713;Chr01g01696;Chr02g01078;Chr04g01805;Chr06g00669;Chr02g00949;Chr02g01077;Chr08g00492;Chr09g00317;Chr02g00893;Chr08g00489;Chr02g00199;Chr04g00827;Chr04g00828;Chr04g00858;Chr04g01467;Chr07g01058;Chr11g00511;Chr04g01010;Chr11g01105;Chr02g01488;Chr04g02192;Chr04g00830;Chr07g00067;Chr04g00863;Chr04g00557;Chr04g00415;Chr04g00357;Chr11g00292;Chr04g01439;Chr04g01469;Chr11g00074;Chr04g00866;Chr…	K04392+K02183
Circadian entrainment	59	229	2.02e-40	2.58e-39	ko04713	Organismal Systems	Environmental adaptation	Chr04g00827;Chr04g00828;Chr04g00858;Chr04g01467;Chr07g01058;Chr11g00511;Chr04g01010;Chr11g01105;Chr02g01488;Chr04g02192;Chr04g00830;Chr07g00067;Chr04g00863;Chr04g00557;Chr04g00415;Chr04g00357;Chr11g00292;Chr04g01439;Chr04g01469;Chr11g00074;Chr04g00866;Chr04g00894;Chr04g00237;Chr04g00639;Chr04g00829;Chr04g00856;Chr04g00831;Chr04g00512;Chr04g01792;Chr04g01534;Chr04g02244;Chr11g00047;Chr04g00409;Chr…	K02183
Phosphatidylinositol signaling system	59	239	2.86e-39	3.39e-38	ko04070	Environmental Information Processing	Signal transduction	Chr04g00827;Chr04g00828;Chr04g00858;Chr04g01467;Chr07g01058;Chr11g00511;Chr04g01010;Chr11g01105;Chr02g01488;Chr04g02192;Chr04g00830;Chr07g00067;Chr04g00863;Chr04g00557;Chr04g00415;Chr04g00357;Chr11g00292;Chr04g01439;Chr04g01469;Chr11g00074;Chr04g00866;Chr04g00894;Chr04g00237;Chr04g00639;Chr04g00829;Chr04g00856;Chr04g00831;Chr04g00512;Chr04g01792;Chr04g01534;Chr04g02244;Chr11g00047;Chr04g00409;Chr…	K02183
Long-term potentiation	59	241	4.78e-39	5.29e-38	ko04720	Organismal Systems	Nervous system	Chr04g00827;Chr04g00828;Chr04g00858;Chr04g01467;Chr07g01058;Chr11g00511;Chr04g01010;Chr11g01105;Chr02g01488;Chr04g02192;Chr04g00830;Chr07g00067;Chr04g00863;Chr04g00557;Chr04g00415;Chr04g00357;Chr11g00292;Chr04g01439;Chr04g01469;Chr11g00074;Chr04g00866;Chr04g00894;Chr04g00237;Chr04g00639;Chr04g00829;Chr04g00856;Chr04g00831;Chr04g00512;Chr04g01792;Chr04g01534;Chr04g02244;Chr11g00047;Chr04g00409;Chr…	K02183
Glucagon signaling pathway	59	245	1.31e-38	1.36e-37	ko04922	Organismal Systems	Endocrine system	Chr04g00827;Chr04g00828;Chr04g00858;Chr04g01467;Chr07g01058;Chr11g00511;Chr04g01010;Chr11g01105;Chr02g01488;Chr04g02192;Chr04g00830;Chr07g00067;Chr04g00863;Chr04g00557;Chr04g00415;Chr04g00357;Chr11g00292;Chr04g01439;Chr04g01469;Chr11g00074;Chr04g00866;Chr04g00894;Chr04g00237;Chr04g00639;Chr04g00829;Chr04g00856;Chr04g00831;Chr04g00512;Chr04g01792;Chr04g01534;Chr04g02244;Chr11g00047;Chr04g00409;Chr…	K02183
Rap1 signaling pathway	86	584	3.43e-38	3.35e-37	ko04015	Environmental Information Processing	Signal transduction	Chr14g00713;Chr01g01696;Chr02g01078;Chr04g01805;Chr06g00669;Chr02g00949;Chr02g01077;Chr08g00492;Chr09g00317;Chr02g00893;Chr08g00489;Chr02g00199;Chr04g00827;Chr04g00828;Chr04g00858;Chr04g01467;Chr07g01058;Chr11g00511;Chr04g01010;Chr11g01105;Chr02g01488;Chr04g02192;Chr04g00830;Chr07g00067;Chr04g00863;Chr04g00557;Chr04g00415;Chr04g00357;Chr11g00292;Chr04g01439;Chr04g01469;Chr11g00074;Chr04g00866;Chr…	K04392+K04393+K07860+K07861+K02183+K05631
Oocyte meiosis	59	250	4.5e-38	4.15e-37	ko04114	Cellular Processes	Cell growth and death	Chr04g00827;Chr04g00828;Chr04g00858;Chr04g01467;Chr07g01058;Chr11g00511;Chr04g01010;Chr11g01105;Chr02g01488;Chr04g02192;Chr04g00830;Chr07g00067;Chr04g00863;Chr04g00557;Chr04g00415;Chr04g00357;Chr11g00292;Chr04g01439;Chr04g01469;Chr11g00074;Chr04g00866;Chr04g00894;Chr04g00237;Chr04g00639;Chr04g00829;Chr04g00856;Chr04g00831;Chr04g00512;Chr04g01792;Chr04g01534;Chr04g02244;Chr11g00047;Chr04g00409;Chr…	K02183
Melanogenesis	59	252	7.31e-38	6.39e-37	ko04916	Organismal Systems	Endocrine system	Chr04g00827;Chr04g00828;Chr04g00858;Chr04g01467;Chr07g01058;Chr11g00511;Chr04g01010;Chr11g01105;Chr02g01488;Chr04g02192;Chr04g00830;Chr07g00067;Chr04g00863;Chr04g00557;Chr04g00415;Chr04g00357;Chr11g00292;Chr04g01439;Chr04g01469;Chr11g00074;Chr04g00866;Chr04g00894;Chr04g00237;Chr04g00639;Chr04g00829;Chr04g00856;Chr04g00831;Chr04g00512;Chr04g01792;Chr04g01534;Chr04g02244;Chr11g00047;Chr04g00409;Chr…	K02183
Pentose and glucuronate interconversions	46	137	1.69e-37	1.4e-36	ko00040	Metabolism	Carbohydrate metabolism	Chr05g01003;Chr12g00353;Chr17g00254;Chr03g02215;Chr16g01221;Chr07g00358;Chr14g00136;Chr02g01250;Chr14g01544;Chr02g01409;Chr03g02071;Chr14g01091;Chr15g00458;Chr14g01092;Chr14g01258;Chr14g01465;Chr14g00969;Chr02g01745;Chr17g01281;Chr14g00135;Chr17g01150;Chr17g00249;Chr02g01415;Chr17g01131;Chr16g01344;Chr14g01320;Chr14g00970;Chr14g01453;Chr14g01329;Chr17g01191;Chr14g00968;Chr17g01122;Chr17g00253;Chr…	K03331
Alcoholism	59	257	2.41e-37	1.9e-36	ko05034	Human Diseases	Substance dependence	Chr04g00827;Chr04g00828;Chr04g00858;Chr04g01467;Chr07g01058;Chr11g00511;Chr04g01010;Chr11g01105;Chr02g01488;Chr04g02192;Chr04g00830;Chr07g00067;Chr04g00863;Chr04g00557;Chr04g00415;Chr04g00357;Chr11g00292;Chr04g01439;Chr04g01469;Chr11g00074;Chr04g00866;Chr04g00894;Chr04g00237;Chr04g00639;Chr04g00829;Chr04g00856;Chr04g00831;Chr04g00512;Chr04g01792;Chr04g01534;Chr04g02244;Chr11g00047;Chr04g00409;Chr…	K02183
Renin secretion	59	266	1.91e-36	1.44e-35	ko04924	Organismal Systems	Endocrine system	Chr04g00827;Chr04g00828;Chr04g00858;Chr04g01467;Chr07g01058;Chr11g00511;Chr04g01010;Chr11g01105;Chr02g01488;Chr04g02192;Chr04g00830;Chr07g00067;Chr04g00863;Chr04g00557;Chr04g00415;Chr04g00357;Chr11g00292;Chr04g01439;Chr04g01469;Chr11g00074;Chr04g00866;Chr04g00894;Chr04g00237;Chr04g00639;Chr04g00829;Chr04g00856;Chr04g00831;Chr04g00512;Chr04g01792;Chr04g01534;Chr04g02244;Chr11g00047;Chr04g00409;Chr…	K02183
Metabolic pathways	191	2725	2.77e-36	2e-35	ko01100	Metabolism	Global and overview maps	Chr02g00533;Chr11g00546;Chr12g01242;Chr11g00545;Chr02g00534;Chr02g00129;Chr18g00236;Chr04g00334;Chr18g00977;Chr15g00918;Chr15g00919;Chr18g00352;Chr14g00372;Chr12g01260;Chr13g00662;Chr12g01261;Chr06g00858;Chr18g00356;Chr03g01754;Chr14g01025;Chr06g00491;Chr11g00271;Chr05g00601;Chr12g01259;Chr06g00859;Chr14g00371;Chr13g00663;Chr05g00602;Chr04g00841;Chr04g00840;Chr12g01177;Chr04g01811;Chr05g00926;Chr…	K01425+K01044+K12298+K00826+K11147+K13370+K03331+K00019+K00081+K01581+K00710+K01904+K00108+K00115+K00070+K12408+K01915+K01068+K00659+K01745+K10775
Dopaminergic synapse	59	285	1.15e-34	7.95e-34	ko04728	Organismal Systems	Nervous system	Chr04g00827;Chr04g00828;Chr04g00858;Chr04g01467;Chr07g01058;Chr11g00511;Chr04g01010;Chr11g01105;Chr02g01488;Chr04g02192;Chr04g00830;Chr07g00067;Chr04g00863;Chr04g00557;Chr04g00415;Chr04g00357;Chr11g00292;Chr04g01439;Chr04g01469;Chr11g00074;Chr04g00866;Chr04g00894;Chr04g00237;Chr04g00639;Chr04g00829;Chr04g00856;Chr04g00831;Chr04g00512;Chr04g01792;Chr04g01534;Chr04g02244;Chr11g00047;Chr04g00409;Chr…	K02183
Apelin signaling pathway	59	287	1.73e-34	1.11e-33	ko04371	Environmental Information Processing	Signal transduction	Chr04g00827;Chr04g00828;Chr04g00858;Chr04g01467;Chr07g01058;Chr11g00511;Chr04g01010;Chr11g01105;Chr02g01488;Chr04g02192;Chr04g00830;Chr07g00067;Chr04g00863;Chr04g00557;Chr04g00415;Chr04g00357;Chr11g00292;Chr04g01439;Chr04g01469;Chr11g00074;Chr04g00866;Chr04g00894;Chr04g00237;Chr04g00639;Chr04g00829;Chr04g00856;Chr04g00831;Chr04g00512;Chr04g01792;Chr04g01534;Chr04g02244;Chr11g00047;Chr04g00409;Chr…	K02183
Inflammatory mediator regulation of TRP channels	59	287	1.73e-34	1.11e-33	ko04750	Organismal Systems	Sensory system	Chr04g00827;Chr04g00828;Chr04g00858;Chr04g01467;Chr07g01058;Chr11g00511;Chr04g01010;Chr11g01105;Chr02g01488;Chr04g02192;Chr04g00830;Chr07g00067;Chr04g00863;Chr04g00557;Chr04g00415;Chr04g00357;Chr11g00292;Chr04g01439;Chr04g01469;Chr11g00074;Chr04g00866;Chr04g00894;Chr04g00237;Chr04g00639;Chr04g00829;Chr04g00856;Chr04g00831;Chr04g00512;Chr04g01792;Chr04g01534;Chr04g02244;Chr11g00047;Chr04g00409;Chr…	K02183
Estrogen signaling pathway	59	294	7.11e-34	4.37e-33	ko04915	Organismal Systems	Endocrine system	Chr04g00827;Chr04g00828;Chr04g00858;Chr04g01467;Chr07g01058;Chr11g00511;Chr04g01010;Chr11g01105;Chr02g01488;Chr04g02192;Chr04g00830;Chr07g00067;Chr04g00863;Chr04g00557;Chr04g00415;Chr04g00357;Chr11g00292;Chr04g01439;Chr04g01469;Chr11g00074;Chr04g00866;Chr04g00894;Chr04g00237;Chr04g00639;Chr04g00829;Chr04g00856;Chr04g00831;Chr04g00512;Chr04g01792;Chr04g01534;Chr04g02244;Chr11g00047;Chr04g00409;Chr…	K02183
Insulin signaling pathway	61	319	9.67e-34	5.73e-33	ko04910	Organismal Systems	Endocrine system	Chr04g01805;Chr04g00691;Chr04g00827;Chr04g00828;Chr04g00858;Chr04g01467;Chr07g01058;Chr11g00511;Chr04g01010;Chr11g01105;Chr02g01488;Chr04g02192;Chr04g00830;Chr07g00067;Chr04g00863;Chr04g00557;Chr04g00415;Chr04g00357;Chr11g00292;Chr04g01439;Chr04g01469;Chr11g00074;Chr04g00866;Chr04g00894;Chr04g00237;Chr04g00639;Chr04g00829;Chr04g00856;Chr04g00831;Chr04g00512;Chr04g01792;Chr04g01534;Chr04g02244;Chr…	K07194+K02183
Ras signaling pathway	71	474	4.8e-32	2.75e-31	ko04014	Environmental Information Processing	Signal transduction	Chr14g00713;Chr01g01696;Chr02g01078;Chr04g01805;Chr06g00669;Chr02g00949;Chr02g01077;Chr08g00492;Chr09g00317;Chr02g00893;Chr08g00489;Chr02g00199;Chr04g00827;Chr04g00828;Chr04g00858;Chr04g01467;Chr07g01058;Chr11g00511;Chr04g01010;Chr11g01105;Chr02g01488;Chr04g02192;Chr04g00830;Chr07g00067;Chr04g00863;Chr04g00557;Chr04g00415;Chr04g00357;Chr11g00292;Chr04g01439;Chr04g01469;Chr11g00074;Chr04g00866;Chr…	K04392+K04393+K07860+K07861+K02183
C-type lectin receptor signaling pathway	59	322	1.35e-31	7.48e-31	ko04625	Organismal Systems	Immune system	Chr04g00827;Chr04g00828;Chr04g00858;Chr04g01467;Chr07g01058;Chr11g00511;Chr04g01010;Chr11g01105;Chr02g01488;Chr04g02192;Chr04g00830;Chr07g00067;Chr04g00863;Chr04g00557;Chr04g00415;Chr04g00357;Chr11g00292;Chr04g01439;Chr04g01469;Chr11g00074;Chr04g00866;Chr04g00894;Chr04g00237;Chr04g00639;Chr04g00829;Chr04g00856;Chr04g00831;Chr04g00512;Chr04g01792;Chr04g01534;Chr04g02244;Chr11g00047;Chr04g00409;Chr…	K02183
Human immunodeficiency virus 1 infection	83	669	2.42e-31	1.3e-30	ko05170	Human Diseases	Infectious diseases: Viral	Chr14g00713;Chr01g01696;Chr02g01078;Chr04g01805;Chr06g00669;Chr02g00949;Chr02g01077;Chr08g00492;Chr09g00317;Chr02g00893;Chr08g00489;Chr02g00199;Chr04g00827;Chr04g00828;Chr04g00858;Chr04g01467;Chr07g01058;Chr11g00511;Chr04g01010;Chr11g01105;Chr02g01488;Chr04g02192;Chr04g00830;Chr07g00067;Chr04g00863;Chr04g00557;Chr04g00415;Chr04g00357;Chr11g00292;Chr04g01439;Chr04g01469;Chr11g00074;Chr04g00866;Chr…	K04392+K07860+K07861+K02183+K22544
Alzheimer disease	59	332	7.67e-31	3.98e-30	ko05010	Human Diseases	Neurodegenerative diseases	Chr04g00827;Chr04g00828;Chr04g00858;Chr04g01467;Chr07g01058;Chr11g00511;Chr04g01010;Chr11g01105;Chr02g01488;Chr04g02192;Chr04g00830;Chr07g00067;Chr04g00863;Chr04g00557;Chr04g00415;Chr04g00357;Chr11g00292;Chr04g01439;Chr04g01469;Chr11g00074;Chr04g00866;Chr04g00894;Chr04g00237;Chr04g00639;Chr04g00829;Chr04g00856;Chr04g00831;Chr04g00512;Chr04g01792;Chr04g01534;Chr04g02244;Chr11g00047;Chr04g00409;Chr…	K02183
Pertussis	59	354	2.8e-29	1.41e-28	ko05133	Human Diseases	Infectious diseases: Bacterial	Chr04g00827;Chr04g00828;Chr04g00858;Chr04g01467;Chr07g01058;Chr11g00511;Chr04g01010;Chr11g01105;Chr02g01488;Chr04g02192;Chr04g00830;Chr07g00067;Chr04g00863;Chr04g00557;Chr04g00415;Chr04g00357;Chr11g00292;Chr04g01439;Chr04g01469;Chr11g00074;Chr04g00866;Chr04g00894;Chr04g00237;Chr04g00639;Chr04g00829;Chr04g00856;Chr04g00831;Chr04g00512;Chr04g01792;Chr04g01534;Chr04g02244;Chr11g00047;Chr04g00409;Chr…	K02183
Salivary secretion	60	385	3.95e-28	1.93e-27	ko04970	Organismal Systems	Digestive system	Chr03g02171;Chr04g00827;Chr04g00828;Chr04g00858;Chr04g01467;Chr07g01058;Chr11g00511;Chr04g01010;Chr11g01105;Chr02g01488;Chr04g02192;Chr04g00830;Chr07g00067;Chr04g00863;Chr04g00557;Chr04g00415;Chr04g00357;Chr11g00292;Chr04g01439;Chr04g01469;Chr11g00074;Chr04g00866;Chr04g00894;Chr04g00237;Chr04g00639;Chr04g00829;Chr04g00856;Chr04g00831;Chr04g00512;Chr04g01792;Chr04g01534;Chr04g02244;Chr11g00047;Chr…	K13912+K02183
Human cytomegalovirus infection	71	562	2.39e-27	1.13e-26	ko05163	Human Diseases	Infectious diseases: Viral	Chr14g00713;Chr01g01696;Chr02g01078;Chr04g01805;Chr06g00669;Chr02g00949;Chr02g01077;Chr08g00492;Chr09g00317;Chr02g00893;Chr08g00489;Chr02g00199;Chr04g00827;Chr04g00828;Chr04g00858;Chr04g01467;Chr07g01058;Chr11g00511;Chr04g01010;Chr11g01105;Chr02g01488;Chr04g02192;Chr04g00830;Chr07g00067;Chr04g00863;Chr04g00557;Chr04g00415;Chr04g00357;Chr11g00292;Chr04g01439;Chr04g01469;Chr11g00074;Chr04g00866;Chr…	K04392+K07860+K07861+K02183
Vascular smooth muscle contraction	59	391	6.5e-27	3e-26	ko04270	Organismal Systems	Circulatory system	Chr04g00827;Chr04g00828;Chr04g00858;Chr04g01467;Chr07g01058;Chr11g00511;Chr04g01010;Chr11g01105;Chr02g01488;Chr04g02192;Chr04g00830;Chr07g00067;Chr04g00863;Chr04g00557;Chr04g00415;Chr04g00357;Chr11g00292;Chr04g01439;Chr04g01469;Chr11g00074;Chr04g00866;Chr04g00894;Chr04g00237;Chr04g00639;Chr04g00829;Chr04g00856;Chr04g00831;Chr04g00512;Chr04g01792;Chr04g01534;Chr04g02244;Chr11g00047;Chr04g00409;Chr…	K02183
Cellular senescence	60	415	2.43e-26	1.09e-25	ko04218	Cellular Processes	Cell growth and death	Chr04g00827;Chr04g00828;Chr04g00858;Chr04g01467;Chr07g01058;Chr11g00511;Chr04g01010;Chr11g01105;Chr02g01488;Chr04g02192;Chr04g00830;Chr07g00067;Chr04g00863;Chr04g00557;Chr04g00415;Chr04g00357;Chr11g00292;Chr04g01439;Chr04g01469;Chr11g00074;Chr04g00866;Chr04g00894;Chr04g00237;Chr04g00639;Chr04g00829;Chr04g00856;Chr04g00831;Chr04g00512;Chr04g01792;Chr04g01534;Chr04g02244;Chr11g00047;Chr04g00409;Chr…	K02183+K06645
cGMP-PKG signaling pathway	59	407	5.62e-26	2.45e-25	ko04022	Environmental Information Processing	Signal transduction	Chr04g00827;Chr04g00828;Chr04g00858;Chr04g01467;Chr07g01058;Chr11g00511;Chr04g01010;Chr11g01105;Chr02g01488;Chr04g02192;Chr04g00830;Chr07g00067;Chr04g00863;Chr04g00557;Chr04g00415;Chr04g00357;Chr11g00292;Chr04g01439;Chr04g01469;Chr11g00074;Chr04g00866;Chr04g00894;Chr04g00237;Chr04g00639;Chr04g00829;Chr04g00856;Chr04g00831;Chr04g00512;Chr04g01792;Chr04g01534;Chr04g02244;Chr11g00047;Chr04g00409;Chr…	K02183
cAMP signaling pathway	72	636	8.68e-25	3.69e-24	ko04024	Environmental Information Processing	Signal transduction	Chr14g00713;Chr01g01696;Chr02g01078;Chr04g01805;Chr06g00669;Chr02g00949;Chr02g01077;Chr08g00492;Chr09g00317;Chr02g00893;Chr08g00489;Chr02g00199;Chr04g00827;Chr04g00828;Chr04g00858;Chr04g01467;Chr07g01058;Chr11g00511;Chr04g01010;Chr11g01105;Chr02g01488;Chr04g02192;Chr04g00830;Chr07g00067;Chr04g00863;Chr04g00557;Chr04g00415;Chr04g00357;Chr11g00292;Chr04g01439;Chr04g01469;Chr11g00074;Chr04g00866;Chr…	K04392+K07860+K07861+K02183+K06225
Oxytocin signaling pathway	59	435	1.9e-24	7.88e-24	ko04921	Organismal Systems	Endocrine system	Chr04g00827;Chr04g00828;Chr04g00858;Chr04g01467;Chr07g01058;Chr11g00511;Chr04g01010;Chr11g01105;Chr02g01488;Chr04g02192;Chr04g00830;Chr07g00067;Chr04g00863;Chr04g00557;Chr04g00415;Chr04g00357;Chr11g00292;Chr04g01439;Chr04g01469;Chr11g00074;Chr04g00866;Chr04g00894;Chr04g00237;Chr04g00639;Chr04g00829;Chr04g00856;Chr04g00831;Chr04g00512;Chr04g01792;Chr04g01534;Chr04g02244;Chr11g00047;Chr04g00409;Chr…	K02183
Calcium signaling pathway	59	478	2.47e-22	1e-21	ko04020	Environmental Information Processing	Signal transduction	Chr04g00827;Chr04g00828;Chr04g00858;Chr04g01467;Chr07g01058;Chr11g00511;Chr04g01010;Chr11g01105;Chr02g01488;Chr04g02192;Chr04g00830;Chr07g00067;Chr04g00863;Chr04g00557;Chr04g00415;Chr04g00357;Chr11g00292;Chr04g01439;Chr04g01469;Chr11g00074;Chr04g00866;Chr04g00894;Chr04g00237;Chr04g00639;Chr04g00829;Chr04g00856;Chr04g00831;Chr04g00512;Chr04g01792;Chr04g01534;Chr04g02244;Chr11g00047;Chr04g00409;Chr…	K02183
Glycine, serine and threonine metabolism	31	120	8.55e-22	3.38e-21	ko00260	Metabolism	Amino acid metabolism	Chr08g01585;Chr15g00613;Chr07g01523;Chr08g01594;Chr08g01523;Chr12g01752;Chr08g01673;Chr16g00307;Chr15g00116;Chr05g01163;Chr03g01168;Chr05g01659;Chr08g01610;Chr15g01058;Chr02g01783;Chr08g01557;Chr13g01299;Chr16g00314;Chr08g00128;Chr04g01758;Chr05g01164;Chr11g00252;Chr08g01619;Chr08g01747;Chr15g01095;Chr05g01167;Chr08g01626;Chr07g00032;Chr08g01572;Chr08g00129;Chr08g01790	K00108
Fat digestion and absorption	25	71	1.6e-21	6.18e-21	ko04975	Organismal Systems	Digestive system	Chr04g00334;Chr15g00918;Chr15g00919;Chr14g00372;Chr12g01260;Chr13g00662;Chr12g01261;Chr06g00858;Chr14g01025;Chr06g00491;Chr05g00601;Chr12g01259;Chr06g00859;Chr14g00371;Chr13g00663;Chr04g01676;Chr04g01677;Chr04g01675;Chr12g00215;Chr10g00357;Chr12g00526;Chr12g00528;Chr12g01212;Chr08g00904;Chr08g00207	K12298+K05683+K05684+K14461
Primary bile acid biosynthesis	23	58	2.7e-21	1.02e-20	ko00120	Metabolism	Lipid metabolism	Chr08g01337;Chr06g00950;Chr06g00948;Chr06g00935;Chr06g00941;Chr06g01771;Chr06g01967;Chr06g00954;Chr06g00938;Chr06g00943;Chr06g00933;Chr06g01957;Chr03g00566;Chr03g00565;Chr03g00562;Chr05g00887;Chr03g00558;Chr04g00852;Chr04g00851;Chr03g00567;Chr05g00890;Chr05g00888;Chr03g00559	K12408+K00659
Tuberculosis	59	508	5.3e-21	1.95e-20	ko05152	Human Diseases	Infectious diseases: Bacterial	Chr04g00827;Chr04g00828;Chr04g00858;Chr04g01467;Chr07g01058;Chr11g00511;Chr04g01010;Chr11g01105;Chr02g01488;Chr04g02192;Chr04g00830;Chr07g00067;Chr04g00863;Chr04g00557;Chr04g00415;Chr04g00357;Chr11g00292;Chr04g01439;Chr04g01469;Chr11g00074;Chr04g00866;Chr04g00894;Chr04g00237;Chr04g00639;Chr04g00829;Chr04g00856;Chr04g00831;Chr04g00512;Chr04g01792;Chr04g01534;Chr04g02244;Chr11g00047;Chr04g00409;Chr…	K02183
Tight junction	48	358	7.3e-20	2.64e-19	ko04530	Cellular Processes	Cellular community - eukaryotes	Chr14g00713;Chr01g01696;Chr02g01078;Chr04g01805;Chr06g00669;Chr02g00949;Chr02g01077;Chr08g00492;Chr09g00317;Chr02g00893;Chr08g00489;Chr02g00199;Chr02g00822;Chr05g01504;Chr12g00632;Chr11g00753;Chr11g00741;Chr10g00856;Chr16g00931;Chr16g01084;Chr04g00176;Chr02g00821;Chr10g01356;Chr02g00820;Chr05g00946;Chr16g01087;Chr16g01083;Chr16g01085;Chr16g01082;Chr16g01073;Chr19g00071;Chr16g00091;Chr02g01021;Chr…	K04392+K04393+K07374+K05631
Phagosome	54	455	9.82e-20	3.47e-19	ko04145	Cellular Processes	Transport and catabolism	Chr14g00713;Chr01g01696;Chr02g01078;Chr04g01805;Chr06g00669;Chr02g00949;Chr02g01077;Chr08g00492;Chr09g00317;Chr02g00893;Chr08g00489;Chr02g00199;Chr08g01360;Chr18g00652;Chr05g00926;Chr05g01003;Chr12g00353;Chr02g00822;Chr05g01504;Chr12g00632;Chr11g00753;Chr11g00741;Chr10g00856;Chr16g00931;Chr16g01084;Chr04g00176;Chr02g00821;Chr10g01356;Chr02g00820;Chr05g00946;Chr16g01087;Chr16g01083;Chr16g01085;Chr…	K04392+K04659+K10956+K07374+K01365
Arginine biosynthesis	16	40	2.76e-15	9.53e-15	ko00220	Metabolism	Amino acid metabolism	Chr02g00533;Chr11g00546;Chr12g01242;Chr11g00545;Chr02g00534;Chr02g00129;Chr07g00132;Chr07g00930;Chr04g00457;Chr06g00694;Chr12g01249;Chr06g00690;Chr07g00651;Chr06g00691;Chr12g01251;Chr07g00946	K01425+K01915
Pentose phosphate pathway	19	66	7.95e-15	2.69e-14	ko00030	Metabolism	Carbohydrate metabolism	Chr12g01752;Chr08g01673;Chr16g00307;Chr15g00116;Chr05g01163;Chr03g01168;Chr05g01659;Chr15g01058;Chr02g01783;Chr13g01299;Chr16g00314;Chr05g01164;Chr11g00252;Chr08g01747;Chr15g01095;Chr05g01167;Chr08g01626;Chr07g00032;Chr08g01790	K00115
Drug metabolism - other enzymes	34	266	8.25e-14	2.74e-13	ko00983	Metabolism	Xenobiotics biodegradation and metabolism	Chr18g00236;Chr04g00334;Chr09g00342;Chr18g00237;Chr09g00346;Chr18g00977;Chr18g00352;Chr17g00326;Chr12g01260;Chr14g01024;Chr17g00328;Chr17g00327;Chr05g01323;Chr04g00335;Chr12g01261;Chr06g00858;Chr14g01029;Chr18g00356;Chr03g01754;Chr14g01025;Chr14g01028;Chr09g00338;Chr06g00491;Chr11g00271;Chr10g01373;Chr05g00601;Chr12g01259;Chr06g00859;Chr18g00351;Chr04g01524;Chr09g00357;Chr13g00661;Chr13g00663;Chr…	K01044+K03927
Lysosome	35	304	8.02e-13	2.61e-12	ko04142	Cellular Processes	Transport and catabolism	Chr10g00067;Chr18g00744;Chr13g00348;Chr08g00887;Chr19g00217;Chr19g00652;Chr17g00007;Chr19g00170;Chr19g00659;Chr05g01452;Chr19g00642;Chr08g01269;Chr19g00643;Chr19g00179;Chr19g00146;Chr19g00636;Chr19g00635;Chr19g00190;Chr12g00215;Chr12g01211;Chr14g00686;Chr08g01293;Chr14g00691;Chr10g00357;Chr12g00526;Chr12g00528;Chr12g01212;Chr10g00353;Chr08g00904;Chr08g00207;Chr14g00681;Chr08g01290;Chr16g01095;Chr…	K01365+K01371+K01373+K12385
Pathways in cancer	76	1215	1.41e-11	4.49e-11	ko05200	Human Diseases	Cancers: Overview	Chr14g00713;Chr01g01696;Chr02g01078;Chr04g01805;Chr06g00669;Chr02g00949;Chr02g01077;Chr08g00492;Chr09g00317;Chr02g00893;Chr08g00489;Chr02g00199;Chr07g01924;Chr07g01891;Chr06g01948;Chr08g00552;Chr04g00827;Chr04g00828;Chr04g00858;Chr04g01467;Chr07g01058;Chr11g00511;Chr04g01010;Chr11g01105;Chr02g01488;Chr04g02192;Chr04g00830;Chr07g00067;Chr04g00863;Chr04g00557;Chr04g00415;Chr04g00357;Chr11g00292;Chr…	K04392+K04393+K07860+K07861+K06237+K02183+K06225
Mucin type O-glycan biosynthesis	15	56	1.74e-11	5.44e-11	ko00512	Metabolism	Glycan biosynthesis and metabolism	Chr12g01295;Chr16g00745;Chr12g01364;Chr06g00264;Chr10g00698;Chr03g00533;Chr16g00213;Chr10g01135;Chr14g01251;Chr12g01358;Chr16g00477;Chr10g01137;Chr10g01138;Chr10g01136;HiC_scaffold_29fg00006	K00710
Steroid biosynthesis	15	57	2.3e-11	7.07e-11	ko00100	Metabolism	Lipid metabolism	Chr04g00334;Chr15g00918;Chr15g00919;Chr14g00372;Chr12g01260;Chr13g00662;Chr12g01261;Chr06g00858;Chr14g01025;Chr06g00491;Chr05g00601;Chr12g01259;Chr06g00859;Chr14g00371;Chr13g00663	K12298
Bile secretion	24	166	2.81e-11	8.48e-11	ko04976	Organismal Systems	Digestive system	Chr13g01439;Chr04g01676;Chr02g01407;Chr04g01677;Chr09g00370;Chr11g01118;Chr14g00015;Chr14g00710;Chr14g00016;Chr06g00984;Chr02g00212;Chr02g01413;Chr04g01675;Chr03g00566;Chr03g00565;Chr03g00562;Chr05g00887;Chr03g00558;Chr04g00852;Chr04g00851;Chr03g00567;Chr05g00890;Chr05g00888;Chr03g00559	K05681+K05683+K05684+K00659
Cholesterol metabolism	20	114	3.53e-11	1.05e-10	ko04979	Organismal Systems	Digestive system	Chr04g01676;Chr04g01677;Chr04g01675;Chr12g00215;Chr12g01211;Chr14g00686;Chr08g01293;Chr14g00691;Chr10g00357;Chr12g00526;Chr12g00528;Chr12g01212;Chr10g00353;Chr08g00904;Chr08g00207;Chr14g00681;Chr08g01290;Chr16g01095;Chr12g00527;Chr14g00690	K05683+K05684+K12385
Apoptosis	39	422	3.83e-11	1.12e-10	ko04210	Cellular Processes	Cell growth and death	Chr02g00822;Chr05g01504;Chr12g00632;Chr11g00753;Chr11g00741;Chr10g00856;Chr16g00931;Chr16g01084;Chr04g00176;Chr02g00821;Chr10g01356;Chr02g00820;Chr05g00946;Chr16g01087;Chr16g01083;Chr16g01085;Chr16g01082;Chr16g01073;Chr19g00071;Chr16g00091;Chr02g01021;Chr10g00067;Chr18g00744;Chr13g00348;Chr08g00887;Chr19g00217;Chr19g00652;Chr17g00007;Chr19g00170;Chr19g00659;Chr05g01452;Chr19g00642;Chr08g01269;Chr…	K07374+K01365+K01371+K01373
Cell adhesion molecules (CAMs)	40	464	1.77e-10	5.07e-10	ko04514	Environmental Information Processing	Signaling molecules and interaction	Chr05g00627;Chr18g00236;Chr04g00334;Chr09g00342;Chr18g00237;Chr09g00346;Chr18g00977;Chr15g00918;Chr15g00919;Chr18g00352;Chr17g00326;Chr05g01322;Chr11g00174;Chr12g01260;Chr17g00328;Chr13g00662;Chr07g00290;Chr05g01323;Chr04g00335;Chr12g01261;Chr06g00858;Chr14g01029;Chr18g00356;Chr03g01754;Chr03g00463;Chr14g01025;Chr09g00338;Chr06g00491;Chr11g00271;Chr10g01373;Chr05g00601;Chr12g01259;Chr14g00293;Chr…	K07378
Taurine and hypotaurine metabolism	11	32	4.47e-10	1.26e-09	ko00430	Metabolism	Metabolism of other amino acids	Chr03g00566;Chr03g00565;Chr03g00562;Chr05g00887;Chr03g00558;Chr04g00852;Chr04g00851;Chr03g00567;Chr05g00890;Chr05g00888;Chr03g00559	K00659
Phenylalanine metabolism	15	76	1.83e-09	5.07e-09	ko00360	Metabolism	Amino acid metabolism	Chr04g00295;Chr04g00291;Chr09g00138;Chr04g01906;Chr16g01086;Chr04g00292;Chr12g00517;Chr12g00516;Chr09g01096;Chr06g00939;Chr19g00540;Chr19g00539;Chr06g00956;Chr06g00953;Chr06g00947	K01904+K10775
Alanine, aspartate and glutamate metabolism	16	91	3.13e-09	8.53e-09	ko00250	Metabolism	Amino acid metabolism	Chr02g00533;Chr11g00546;Chr12g01242;Chr11g00545;Chr02g00534;Chr02g00129;Chr07g00132;Chr07g00930;Chr04g00457;Chr06g00694;Chr12g01249;Chr06g00690;Chr07g00651;Chr06g00691;Chr12g01251;Chr07g00946	K01425+K01915
Nitrogen metabolism	10	31	5.72e-09	1.52e-08	ko00910	Metabolism	Energy metabolism	Chr07g00132;Chr07g00930;Chr04g00457;Chr06g00694;Chr12g01249;Chr06g00690;Chr07g00651;Chr06g00691;Chr12g01251;Chr07g00946	K01915
Amyotrophic lateral sclerosis (ALS)	19	136	5.85e-09	1.52e-08	ko05014	Human Diseases	Neurodegenerative diseases	Chr14g00713;Chr01g01696;Chr02g01078;Chr04g01805;Chr06g00669;Chr02g00949;Chr02g01077;Chr08g00492;Chr09g00317;Chr02g00893;Chr08g00489;Chr02g00199;Chr04g00841;Chr04g00840;Chr04g01811;Chr12g00900;Chr04g00843;Chr09g01493;Chr06g00792	K04392+K05613
Rheumatoid arthritis	17	108	5.87e-09	1.52e-08	ko05323	Human Diseases	Immune diseases	Chr10g00067;Chr18g00744;Chr13g00348;Chr08g00887;Chr19g00217;Chr19g00652;Chr19g00170;Chr19g00659;Chr05g01452;Chr19g00642;Chr08g01269;Chr19g00643;Chr19g00179;Chr19g00146;Chr19g00636;Chr19g00635;Chr19g00190	K01365+K01371
Pancreatic secretion	27	267	5.96e-09	1.52e-08	ko04972	Organismal Systems	Digestive system	Chr14g00713;Chr01g01696;Chr02g01078;Chr04g01805;Chr06g00669;Chr02g00949;Chr02g01077;Chr08g00492;Chr09g00317;Chr02g00893;Chr08g00489;Chr02g00199;Chr04g00334;Chr15g00918;Chr15g00919;Chr14g00372;Chr12g01260;Chr13g00662;Chr12g01261;Chr06g00858;Chr14g01025;Chr06g00491;Chr05g00601;Chr12g01259;Chr06g00859;Chr14g00371;Chr13g00663	K04392+K12298
Fatty acid elongation	11	44	1.97e-08	4.96e-08	ko00062	Metabolism	Lipid metabolism	Chr03g00566;Chr03g00565;Chr03g00562;Chr05g00887;Chr03g00558;Chr04g00852;Chr04g00851;Chr03g00567;Chr05g00890;Chr05g00888;Chr03g00559	K01068
Pathogenic Escherichia coli infection	22	212	9.6e-08	2.38e-07	ko05130	Human Diseases	Infectious diseases: Bacterial	Chr04g01805;Chr02g00822;Chr05g01504;Chr12g00632;Chr11g00753;Chr11g00741;Chr10g00856;Chr16g00931;Chr16g01084;Chr04g00176;Chr02g00821;Chr10g01356;Chr02g00820;Chr05g00946;Chr16g01087;Chr16g01083;Chr16g01085;Chr16g01082;Chr16g01073;Chr19g00071;Chr16g00091;Chr02g01021	K04393+K07374
Glycerolipid metabolism	15	102	1.17e-07	2.85e-07	ko00561	Metabolism	Lipid metabolism	Chr04g00334;Chr15g00918;Chr15g00919;Chr14g00372;Chr12g01260;Chr13g00662;Chr12g01261;Chr06g00858;Chr14g01025;Chr06g00491;Chr05g00601;Chr12g01259;Chr06g00859;Chr14g00371;Chr13g00663	K12298
Glutamatergic synapse	23	235	1.44e-07	3.47e-07	ko04724	Organismal Systems	Nervous system	Chr02g00533;Chr11g00546;Chr12g01242;Chr11g00545;Chr02g00534;Chr02g00129;Chr04g00841;Chr04g00840;Chr04g01811;Chr12g00900;Chr04g00843;Chr09g01493;Chr06g00792;Chr07g00132;Chr07g00930;Chr04g00457;Chr06g00694;Chr12g01249;Chr06g00690;Chr07g00651;Chr06g00691;Chr12g01251;Chr07g00946	K01425+K05613+K01915
Steroid hormone biosynthesis	23	238	1.82e-07	4.3e-07	ko00140	Metabolism	Lipid metabolism	Chr03g01672;Chr02g00898;Chr08g01371;Chr04g01811;Chr03g00156;Chr03g01671;Chr18g00887;Chr04g00843;Chr09g01493;Chr08g01370;Chr10g01394;Chr08g01337;Chr06g00950;Chr06g00948;Chr06g00935;Chr06g00941;Chr06g01771;Chr06g01967;Chr06g00954;Chr06g00938;Chr06g00943;Chr06g00933;Chr06g01957	K22970+K13370+K00070
Gap junction	21	207	2.75e-07	6.42e-07	ko04540	Cellular Processes	Cellular community - eukaryotes	Chr02g00822;Chr05g01504;Chr12g00632;Chr11g00753;Chr11g00741;Chr10g00856;Chr16g00931;Chr16g01084;Chr04g00176;Chr02g00821;Chr10g01356;Chr02g00820;Chr05g00946;Chr16g01087;Chr16g01083;Chr16g01085;Chr16g01082;Chr16g01073;Chr19g00071;Chr16g00091;Chr02g01021	K07374
GABAergic synapse	16	126	3.55e-07	8.18e-07	ko04727	Organismal Systems	Nervous system	Chr02g00533;Chr11g00546;Chr12g01242;Chr11g00545;Chr02g00534;Chr02g00129;Chr07g00132;Chr07g00930;Chr04g00457;Chr06g00694;Chr12g01249;Chr06g00690;Chr07g00651;Chr06g00691;Chr12g01251;Chr07g00946	K01425+K01915
Ubiquinone and other terpenoid-quinone biosynthesis	9	38	6.45e-07	1.47e-06	ko00130	Metabolism	Metabolism of cofactors and vitamins	Chr04g00295;Chr04g00291;Chr09g00138;Chr04g01906;Chr16g01086;Chr04g00292;Chr12g00517;Chr12g00516;Chr09g01096	K01904
Antigen processing and presentation	16	135	9.13e-07	2.05e-06	ko04612	Organismal Systems	Immune system	Chr10g00067;Chr18g00744;Chr08g00887;Chr19g00217;Chr19g00652;Chr19g00170;Chr19g00659;Chr05g01452;Chr19g00642;Chr08g01269;Chr19g00643;Chr19g00179;Chr19g00146;Chr19g00636;Chr19g00635;Chr19g00190	K01365
Biosynthesis of unsaturated fatty acids	11	63	9.88e-07	2.19e-06	ko01040	Metabolism	Lipid metabolism	Chr03g00566;Chr03g00565;Chr03g00562;Chr05g00887;Chr03g00558;Chr04g00852;Chr04g00851;Chr03g00567;Chr05g00890;Chr05g00888;Chr03g00559	K01068+K00659
D-Glutamine and D-glutamate metabolism	6	14	1.01e-06	2.21e-06	ko00471	Metabolism	Metabolism of other amino acids	Chr02g00533;Chr11g00546;Chr12g01242;Chr11g00545;Chr02g00534;Chr02g00129	K01425
Fc epsilon RI signaling pathway	12	84	2.94e-06	6.33e-06	ko04664	Organismal Systems	Immune system	Chr14g00713;Chr01g01696;Chr02g01078;Chr04g01805;Chr06g00669;Chr02g00949;Chr02g01077;Chr08g00492;Chr09g00317;Chr02g00893;Chr08g00489;Chr02g00199	K04392+K07860+K07861
Drug metabolism - cytochrome P450	15	138	5.89e-06	1.25e-05	ko00982	Metabolism	Xenobiotics biodegradation and metabolism	Chr06g01913;Chr07g00631;Chr11g00562;Chr17g00349;Chr05g00516;Chr17g00428;Chr11g00563;Chr17g00300;Chr12g00930;Chr03g02084;Chr07g00634;Chr11g00478;Chr03g02165;Chr11g00955;Chr06g01133	K00485
Glycosaminoglycan biosynthesis - heparan sulfate / heparin	11	78	8.61e-06	1.81e-05	ko00534	Metabolism	Glycan biosynthesis and metabolism	Chr05g00004;Chr08g01393;Chr12g01137;Chr07g01063;Chr08g01392;Chr03g01825;Chr05g00339;Chr02g01017;Chr07g01094;Chr05g00106;Chr14g00495	K01024+K07809+K08104
Biosynthesis of amino acids	15	143	9.12e-06	1.89e-05	ko01230	Metabolism	Global and overview maps	Chr04g00841;Chr04g00840;Chr04g01811;Chr12g00900;Chr06g00792;Chr07g00132;Chr07g00930;Chr04g00457;Chr06g00694;Chr12g01249;Chr06g00690;Chr07g00651;Chr06g00691;Chr12g01251;Chr07g00946	K00826+K01915
Fc gamma R-mediated phagocytosis	12	96	1.21e-05	2.47e-05	ko04666	Organismal Systems	Immune system	Chr14g00713;Chr01g01696;Chr02g01078;Chr04g01805;Chr06g00669;Chr02g00949;Chr02g01077;Chr08g00492;Chr09g00317;Chr02g00893;Chr08g00489;Chr02g00199	K04392+K04393+K07860
Viral carcinogenesis	23	306	1.33e-05	2.7e-05	ko05203	Human Diseases	Cancers: Overview	Chr14g00713;Chr01g01696;Chr02g01078;Chr04g01805;Chr06g00669;Chr02g00949;Chr02g01077;Chr08g00492;Chr09g00317;Chr02g00893;Chr08g00489;Chr02g00199;Chr01g02185;Chr07g01562;Chr13g01501;Chr02g01991;Chr08g01001;Chr09g01666;Chr08g01710;Chr04g02012;Chr16g01316;Chr01g02159;Chr07g01714	K04392+K04393+K03120
ABC transporters	15	150	1.63e-05	3.25e-05	ko02010	Environmental Information Processing	Membrane transport	Chr01g01139;Chr13g01439;Chr04g01676;Chr02g01407;Chr01g01138;Chr04g01677;Chr09g00370;Chr11g01118;Chr14g00015;Chr14g00710;Chr14g00016;Chr06g00984;Chr02g00212;Chr02g01413;Chr04g01675	K05679+K05681+K05683+K05684
Vasopressin-regulated water reabsorption	9	56	1.93e-05	3.82e-05	ko04962	Organismal Systems	Excretory system	Chr02g00790;Chr02g00787;Chr02g00793;Chr02g00788;Chr02g00792;Chr02g00786;Chr02g00791;Chr02g00789;Chr02g00801	K10418
Valine, leucine and isoleucine biosynthesis	5	14	2.45e-05	4.78e-05	ko00290	Metabolism	Amino acid metabolism	Chr04g00841;Chr04g00840;Chr04g01811;Chr12g00900;Chr06g00792	K00826
Glyoxylate and dicarboxylate metabolism	10	75	3.63e-05	7e-05	ko00630	Metabolism	Carbohydrate metabolism	Chr07g00132;Chr07g00930;Chr04g00457;Chr06g00694;Chr12g01249;Chr06g00690;Chr07g00651;Chr06g00691;Chr12g01251;Chr07g00946	K01915
B cell receptor signaling pathway	12	110	4.8e-05	9.16e-05	ko04662	Organismal Systems	Immune system	Chr14g00713;Chr01g01696;Chr02g01078;Chr04g01805;Chr06g00669;Chr02g00949;Chr02g01077;Chr08g00492;Chr09g00317;Chr02g00893;Chr08g00489;Chr02g00199	K04392+K07860+K07861
Pancreatic cancer	12	113	6.26e-05	0.000118	ko05212	Human Diseases	Cancers: Specific types	Chr14g00713;Chr01g01696;Chr02g01078;Chr04g01805;Chr06g00669;Chr02g00949;Chr02g01077;Chr08g00492;Chr09g00317;Chr02g00893;Chr08g00489;Chr02g00199	K04392+K04393+K07860+K07861
Osteoclast differentiation	14	151	7.13e-05	0.000133	ko04380	Organismal Systems	Development	Chr14g00713;Chr01g01696;Chr02g01078;Chr04g01805;Chr06g00669;Chr02g00949;Chr02g01077;Chr08g00492;Chr09g00317;Chr02g00893;Chr08g00489;Chr02g00199;Chr10g00067;Chr13g00348	K04392+K01371
AGE-RAGE signaling pathway in diabetic complications	16	191	7.61e-05	0.00014	ko04933	Human Diseases	Endocrine and metabolic diseases	Chr14g00713;Chr01g01696;Chr02g01078;Chr04g01805;Chr06g00669;Chr02g00949;Chr02g01077;Chr08g00492;Chr09g00317;Chr02g00893;Chr08g00489;Chr02g00199;Chr07g01924;Chr07g01891;Chr06g01948;Chr08g00552	K04392+K04393+K06237
VEGF signaling pathway	12	117	8.8e-05	0.00016	ko04370	Environmental Information Processing	Signal transduction	Chr14g00713;Chr01g01696;Chr02g01078;Chr04g01805;Chr06g00669;Chr02g00949;Chr02g01077;Chr08g00492;Chr09g00317;Chr02g00893;Chr08g00489;Chr02g00199	K04392+K04393+K07860+K07861
Natural killer cell mediated cytotoxicity	12	122	0.000131679	0.000238	ko04650	Organismal Systems	Immune system	Chr14g00713;Chr01g01696;Chr02g01078;Chr04g01805;Chr06g00669;Chr02g00949;Chr02g01077;Chr08g00492;Chr09g00317;Chr02g00893;Chr08g00489;Chr02g00199	K04392+K07860+K07861
Epithelial cell signaling in Helicobacter pylori infection	12	125	0.000165952	0.000294	ko05120	Human Diseases	Infectious diseases: Bacterial	Chr14g00713;Chr01g01696;Chr02g01078;Chr04g01805;Chr06g00669;Chr02g00949;Chr02g01077;Chr08g00492;Chr09g00317;Chr02g00893;Chr08g00489;Chr02g00199	K04392+K04393
Peroxisome	18	247	0.000166561	0.000294	ko04146	Cellular Processes	Transport and catabolism	Chr04g00841;Chr12g01177;Chr05g00926;Chr05g01003;Chr12g00900;Chr12g00353;Chr06g00792;Chr03g00566;Chr03g00565;Chr03g00562;Chr05g00887;Chr03g00558;Chr04g00852;Chr04g00851;Chr03g00567;Chr05g00890;Chr05g00888;Chr03g00559	K07753+K11147+K00659
Toll-like receptor signaling pathway	14	167	0.000208394	0.000364	ko04620	Organismal Systems	Immune system	Chr14g00713;Chr01g01696;Chr02g01078;Chr04g01805;Chr06g00669;Chr02g00949;Chr02g01077;Chr08g00492;Chr09g00317;Chr02g00893;Chr08g00489;Chr02g00199;Chr10g00067;Chr13g00348	K04392+K01371
2-Oxocarboxylic acid metabolism	5	21	0.000212213	0.000367	ko01210	Metabolism	Global and overview maps	Chr04g00841;Chr04g00840;Chr04g01811;Chr12g00900;Chr06g00792	K00826
Basal transcription factors	11	110	0.000214846	0.000368	ko03022	Genetic Information Processing	Transcription	Chr01g02185;Chr07g01562;Chr13g01501;Chr02g01991;Chr08g01001;Chr09g01666;Chr08g01710;Chr04g02012;Chr16g01316;Chr01g02159;Chr07g01714	K03120
Viral myocarditis	12	129	0.000223289	0.000378	ko05416	Human Diseases	Cardiovascular diseases	Chr14g00713;Chr01g01696;Chr02g01078;Chr04g01805;Chr06g00669;Chr02g00949;Chr02g01077;Chr08g00492;Chr09g00317;Chr02g00893;Chr08g00489;Chr02g00199	K04392+K07860+K07861
Colorectal cancer	12	130	0.000240007	0.000402	ko05210	Human Diseases	Cancers: Specific types	Chr14g00713;Chr01g01696;Chr02g01078;Chr04g01805;Chr06g00669;Chr02g00949;Chr02g01077;Chr08g00492;Chr09g00317;Chr02g00893;Chr08g00489;Chr02g00199	K04392+K07860+K07861
Autophagy - animal	16	214	0.000283071	0.00047	ko04140	Cellular Processes	Transport and catabolism	Chr10g00067;Chr18g00744;Chr08g00887;Chr19g00217;Chr19g00652;Chr19g00170;Chr19g00659;Chr05g01452;Chr19g00642;Chr08g01269;Chr19g00643;Chr19g00179;Chr19g00146;Chr19g00636;Chr19g00635;Chr19g00190	K01365
Cortisol synthesis and secretion	12	134	0.000317944	0.000523	ko04927	Organismal Systems	Endocrine system	Chr08g01337;Chr06g00950;Chr06g00948;Chr06g00935;Chr06g00941;Chr06g01771;Chr06g01967;Chr06g00954;Chr06g00938;Chr06g00943;Chr06g00933;Chr06g01957	K00070
Arginine and proline metabolism	10	97	0.000321922	0.000524	ko00330	Metabolism	Amino acid metabolism	Chr17g01172;Chr18g00750;Chr11g00619;Chr18g00751;Chr03g00950;Chr11g00538;Chr08g00416;Chr03g00951;Chr18g00487;Chr18g00484	K01581
Pantothenate and CoA biosynthesis	5	24	0.000414198	0.000668	ko00770	Metabolism	Metabolism of cofactors and vitamins	Chr04g00841;Chr04g00840;Chr04g01811;Chr12g00900;Chr06g00792	K00826
Proteoglycans in cancer	29	536	0.000418912	0.000669	ko05205	Human Diseases	Cancers: Overview	Chr14g00713;Chr01g01696;Chr02g01078;Chr04g01805;Chr06g00669;Chr02g00949;Chr02g01077;Chr08g00492;Chr09g00317;Chr02g00893;Chr08g00489;Chr02g00199;Chr10g00067;Chr18g00744;Chr08g00887;Chr19g00217;Chr19g00652;Chr19g00170;Chr19g00659;Chr05g01452;Chr19g00642;Chr08g01269;Chr19g00643;Chr19g00179;Chr19g00146;Chr19g00636;Chr19g00635;Chr19g00190;Chr12g00527	K04392+K04393+K01365+K06225
Proximal tubule bicarbonate reclamation	6	38	0.000532987	0.000843	ko04964	Organismal Systems	Excretory system	Chr02g00533;Chr11g00546;Chr12g01242;Chr11g00545;Chr02g00534;Chr02g00129	K01425
PI3K-Akt signaling pathway	37	786	0.001019	0.0016	ko04151	Environmental Information Processing	Signal transduction	Chr14g00713;Chr01g01696;Chr02g01078;Chr04g01805;Chr06g00669;Chr02g00949;Chr02g01077;Chr08g00492;Chr09g00317;Chr02g00893;Chr08g00489;Chr02g00199;Chr07g01924;Chr07g01891;Chr06g01948;Chr08g00552;Chr18g00917;Chr08g01360;Chr18g00992;Chr18g00652;Chr18g00663;Chr03g02062;Chr06g01913;Chr07g00631;Chr11g00562;Chr17g00349;Chr05g00516;Chr17g00428;Chr11g00563;Chr17g00300;Chr12g00930;Chr03g02084;Chr07g00634;Chr…	K04392+K06237+K06238+K04659+K05631
Renal cell carcinoma	12	154	0.00110463	0.00171	ko05211	Human Diseases	Cancers: Specific types	Chr14g00713;Chr01g01696;Chr02g01078;Chr04g01805;Chr06g00669;Chr02g00949;Chr02g01077;Chr08g00492;Chr09g00317;Chr02g00893;Chr08g00489;Chr02g00199	K04392+K04393
Ovarian steroidogenesis	12	160	0.00153418	0.00236	ko04913	Organismal Systems	Endocrine system	Chr08g01337;Chr06g00950;Chr06g00948;Chr06g00935;Chr06g00941;Chr06g01771;Chr06g01967;Chr06g00954;Chr06g00938;Chr06g00943;Chr06g00933;Chr06g01957	K00070
Glutathione metabolism	10	120	0.00170089	0.00259	ko00480	Metabolism	Metabolism of other amino acids	Chr17g01172;Chr18g00750;Chr11g00619;Chr18g00751;Chr03g00950;Chr11g00538;Chr08g00416;Chr03g00951;Chr18g00487;Chr18g00484	K01581
Antifolate resistance	10	127	0.00258793	0.00391	ko01523	Human Diseases	Drug resistance: Antineoplastic	Chr13g01439;Chr02g01407;Chr09g00370;Chr11g01118;Chr14g00015;Chr14g00710;Chr14g00016;Chr06g00984;Chr02g00212;Chr02g01413	K05681
MAPK signaling pathway - fly	12	184	0.0048317	0.00723	ko04013	Environmental Information Processing	Signal transduction	Chr14g00713;Chr01g01696;Chr02g01078;Chr04g01805;Chr06g00669;Chr02g00949;Chr02g01077;Chr08g00492;Chr09g00317;Chr02g00893;Chr08g00489;Chr02g00199	K04392
Non-alcoholic fatty liver disease (NAFLD)	12	185	0.00504252	0.00747	ko04932	Human Diseases	Endocrine and metabolic diseases	Chr14g00713;Chr01g01696;Chr02g01078;Chr04g01805;Chr06g00669;Chr02g00949;Chr02g01077;Chr08g00492;Chr09g00317;Chr02g00893;Chr08g00489;Chr02g00199	K04392+K04393
Shigellosis	12	190	0.00620915	0.00912	ko05131	Human Diseases	Infectious diseases: Bacterial	Chr14g00713;Chr01g01696;Chr02g01078;Chr04g01805;Chr06g00669;Chr02g00949;Chr02g01077;Chr08g00492;Chr09g00317;Chr02g00893;Chr08g00489;Chr02g00199	K04392+K07863+K04393
Choline metabolism in cancer	12	191	0.00646621	0.00942	ko05231	Human Diseases	Cancers: Overview	Chr14g00713;Chr01g01696;Chr02g01078;Chr04g01805;Chr06g00669;Chr02g00949;Chr02g01077;Chr08g00492;Chr09g00317;Chr02g00893;Chr08g00489;Chr02g00199	K04392+K07860+K07861
Insect hormone biosynthesis	4	28	0.00671491	0.00969	ko00981	Metabolism	Metabolism of terpenoids and polyketides	Chr04g00841;Chr03g00156;Chr18g00887;Chr10g01394	K15890
Bacterial invasion of epithelial cells	12	193	0.00700554	0.01	ko05100	Human Diseases	Infectious diseases: Bacterial	Chr14g00713;Chr01g01696;Chr02g01078;Chr04g01805;Chr06g00669;Chr02g00949;Chr02g01077;Chr08g00492;Chr09g00317;Chr02g00893;Chr08g00489;Chr02g00199	K04392+K07863+K04393
Human papillomavirus infection	37	885	0.00722804	0.0103	ko05165	Human Diseases	Infectious diseases: Viral	Chr04g01805;Chr07g01924;Chr07g01891;Chr06g01948;Chr08g00552;Chr18g00917;Chr08g01360;Chr18g00992;Chr18g00652;Chr18g00663;Chr03g02062;Chr06g01913;Chr07g00631;Chr11g00562;Chr17g00349;Chr05g00516;Chr17g00428;Chr11g00563;Chr17g00300;Chr12g00930;Chr03g02084;Chr07g00634;Chr11g00478;Chr03g02165;Chr11g00955;Chr06g01133;Chr01g02185;Chr07g01562;Chr13g01501;Chr02g01991;Chr08g01001;Chr09g01666;Chr08g01710;Chr…	K04393+K06237+K06238+K04659+K05631+K03120
Adherens junction	20	405	0.0083793	0.0118	ko04520	Cellular Processes	Cellular community - eukaryotes	Chr14g00713;Chr01g01696;Chr02g01078;Chr04g01805;Chr06g00669;Chr02g00949;Chr02g01077;Chr08g00492;Chr09g00317;Chr02g00893;Chr08g00489;Chr02g00199;Chr05g00400;Chr05g00402;Chr05g00386;Chr05g00377;Chr05g00385;Chr05g00379;Chr05g00936;Chr05g00382	K04392+K04393+K07860+K07861+K05694
Terpenoid backbone biosynthesis	4	37	0.0178692	0.0249	ko00900	Metabolism	Metabolism of terpenoids and polyketides	Chr04g00841;Chr03g00156;Chr18g00887;Chr10g01394	K15890
Chemokine signaling pathway	12	223	0.0201262	0.0278	ko04062	Organismal Systems	Immune system	Chr14g00713;Chr01g01696;Chr02g01078;Chr04g01805;Chr06g00669;Chr02g00949;Chr02g01077;Chr08g00492;Chr09g00317;Chr02g00893;Chr08g00489;Chr02g00199	K04392+K04393+K07860+K07861
Salmonella infection	12	226	0.0220687	0.0303	ko05132	Human Diseases	Infectious diseases: Bacterial	Chr14g00713;Chr01g01696;Chr02g01078;Chr04g01805;Chr06g00669;Chr02g00949;Chr02g01077;Chr08g00492;Chr09g00317;Chr02g00893;Chr08g00489;Chr02g00199	K04392+K07863+K04393
Sphingolipid signaling pathway	12	228	0.0234386	0.0319	ko04071	Environmental Information Processing	Signal transduction	Chr14g00713;Chr01g01696;Chr02g01078;Chr04g01805;Chr06g00669;Chr02g00949;Chr02g01077;Chr08g00492;Chr09g00317;Chr02g00893;Chr08g00489;Chr02g00199	K04392+K07860+K07861
Leukocyte transendothelial migration	12	234	0.0279235	0.0377	ko04670	Organismal Systems	Immune system	Chr14g00713;Chr01g01696;Chr02g01078;Chr04g01805;Chr06g00669;Chr02g00949;Chr02g01077;Chr08g00492;Chr09g00317;Chr02g00893;Chr08g00489;Chr02g00199	K04392+K04393+K07860
Histidine metabolism	4	48	0.0417207	0.0559	ko00340	Metabolism	Amino acid metabolism	Chr10g00020;Chr10g00021;Chr10g00002;Chr10g00003	K01745
Axon guidance	14	347	0.0961793	0.127	ko04360	Organismal Systems	Development	Chr14g00713;Chr01g01696;Chr02g01078;Chr04g01805;Chr06g00669;Chr02g00949;Chr02g01077;Chr08g00492;Chr09g00317;Chr02g00893;Chr08g00489;Chr02g00199;Chr01g00374;Chr12g00527	K04392+K04393+K07860+K07530+K07861+K06841+K06225
Cushing syndrome	12	287	0.0966068	0.127	ko04934	Human Diseases	Endocrine and metabolic diseases	Chr08g01337;Chr06g00950;Chr06g00948;Chr06g00935;Chr06g00941;Chr06g01771;Chr06g01967;Chr06g00954;Chr06g00938;Chr06g00943;Chr06g00933;Chr06g01957	K00070
Glycerophospholipid metabolism	7	143	0.0977395	0.128	ko00564	Metabolism	Lipid metabolism	Chr11g00174;Chr04g00335;Chr06g00858;Chr03g00463;Chr14g01006;Chr06g00859;Chr14g01002	K01049
Wnt signaling pathway	12	312	0.149133	0.193	ko04310	Environmental Information Processing	Signal transduction	Chr14g00713;Chr01g01696;Chr02g01078;Chr04g01805;Chr06g00669;Chr02g00949;Chr02g01077;Chr08g00492;Chr09g00317;Chr02g00893;Chr08g00489;Chr02g00199	K04392+K07860+K07861
Cysteine and methionine metabolism	5	106	0.164733	0.212	ko00270	Metabolism	Amino acid metabolism	Chr04g00841;Chr04g00840;Chr04g01811;Chr12g00900;Chr06g00792	K00826
Valine, leucine and isoleucine degradation	5	107	0.169218	0.216	ko00280	Metabolism	Amino acid metabolism	Chr04g00841;Chr04g00840;Chr04g01811;Chr12g00900;Chr06g00792	K00826
Epstein-Barr virus infection	12	352	0.257496	0.326	ko05169	Human Diseases	Infectious diseases: Viral	Chr14g00713;Chr01g01696;Chr02g01078;Chr04g01805;Chr06g00669;Chr02g00949;Chr02g01077;Chr08g00492;Chr09g00317;Chr02g00893;Chr08g00489;Chr02g00199	K04392
Protein export	3	78	0.359344	0.452	ko03060	Genetic Information Processing	Folding, sorting and degradation	Chr05g00926;Chr05g01003;Chr12g00353	K10956
Focal adhesion	22	750	0.397118	0.496	ko04510	Cellular Processes	Cellular community - eukaryotes	Chr14g00713;Chr01g01696;Chr02g01078;Chr04g01805;Chr06g00669;Chr02g00949;Chr02g01077;Chr08g00492;Chr09g00317;Chr02g00893;Chr08g00489;Chr02g00199;Chr07g01924;Chr07g01891;Chr06g01948;Chr08g00552;Chr18g00917;Chr08g01360;Chr18g00992;Chr18g00652;Chr18g00663;Chr03g02062	K04392+K04393+K07860+K07861+K06237+K06238+K04659
Synaptic vesicle cycle	7	221	0.400006	0.496	ko04721	Organismal Systems	Nervous system	Chr04g00841;Chr04g00840;Chr04g01811;Chr12g00900;Chr04g00843;Chr09g01493;Chr06g00792	K05613
Cholinergic synapse	7	222	0.404476	0.497	ko04725	Organismal Systems	Nervous system	Chr11g00174;Chr04g00335;Chr06g00858;Chr03g00463;Chr14g01006;Chr06g00859;Chr14g01002	K01049
Human T-cell leukemia virus 1 infection	11	370	0.431	0.524	ko05166	Human Diseases	Infectious diseases: Viral	Chr01g02185;Chr07g01562;Chr13g01501;Chr02g01991;Chr08g01001;Chr09g01666;Chr08g01710;Chr04g02012;Chr16g01316;Chr01g02159;Chr07g01714	K03120
Central carbon metabolism in cancer	6	193	0.432772	0.524	ko05230	Human Diseases	Cancers: Overview	Chr02g00533;Chr11g00546;Chr12g01242;Chr11g00545;Chr02g00534;Chr02g00129	K01425
Vibrio cholerae infection	3	89	0.440351	0.53	ko05110	Human Diseases	Infectious diseases: Bacterial	Chr05g00926;Chr05g01003;Chr12g00353	K10956
MAPK signaling pathway	14	487	0.461459	0.551	ko04010	Environmental Information Processing	Signal transduction	Chr14g00713;Chr01g01696;Chr02g01078;Chr04g01805;Chr06g00669;Chr02g00949;Chr02g01077;Chr08g00492;Chr09g00317;Chr02g00893;Chr08g00489;Chr02g00199;Chr09g00252;Chr15g00817	K04392+K04393+K07860+K07861+K04458+K05866
Regulation of actin cytoskeleton	12	438	0.537313	0.637	ko04810	Cellular Processes	Cell motility	Chr14g00713;Chr01g01696;Chr02g01078;Chr04g01805;Chr06g00669;Chr02g00949;Chr02g01077;Chr08g00492;Chr09g00317;Chr02g00893;Chr08g00489;Chr02g00199	K04392+K04393+K07860+K07861
Retinol metabolism	6	218	0.550198	0.648	ko00830	Metabolism	Metabolism of cofactors and vitamins	Chr12g01177;Chr05g00926;Chr05g01003;Chr12g00900;Chr12g00353;Chr06g00792	K11147
Influenza A	13	485	0.567603	0.664	ko05164	Human Diseases	Infectious diseases: Viral	Chr11g01550;Chr11g01311;Chr04g00688;Chr04g00685;Chr08g01217;Chr11g01234;Chr11g01319;Chr11g01260;Chr06g01665;Chr08g01166;Chr06g00024;Chr06g00028;Chr18g00814	K01349
Necroptosis	10	375	0.575832	0.668	ko04217	Cellular Processes	Cell growth and death	Chr07g00132;Chr07g00930;Chr04g00457;Chr06g00694;Chr12g01249;Chr06g00690;Chr07g00651;Chr06g00691;Chr12g01251;Chr07g00946	K01915
p53 signaling pathway	3	117	0.623539	0.719	ko04115	Cellular Processes	Cell growth and death	Chr08g00837;Chr08g00838;Chr08g00839	K04596
ECM-receptor interaction	10	406	0.674589	0.772	ko04512	Environmental Information Processing	Signaling molecules and interaction	Chr07g01924;Chr07g01891;Chr06g01948;Chr08g00552;Chr18g00917;Chr08g01360;Chr18g00992;Chr18g00652;Chr18g00663;Chr03g02062	K06237+K06238+K04659
Synthesis and degradation of ketone bodies	1	44	0.704808	0.801	ko00072	Metabolism	Lipid metabolism	Chr05g01003	K00019
Protein digestion and absorption	11	486	0.777906	0.878	ko04974	Organismal Systems	Digestive system	Chr17g01302;Chr07g01924;Chr09g01416;Chr07g01891;Chr13g01393;Chr06g01948;Chr08g00552;Chr18g00917;Chr18g00992;Chr18g00663;Chr03g02062	K16628+K06237+K06238
Huntington disease	13	570	0.784042	0.879	ko05016	Human Diseases	Neurodegenerative diseases	Chr02g01454;Chr02g01485;Chr01g02185;Chr07g01562;Chr13g01501;Chr02g01991;Chr08g01001;Chr09g01666;Chr08g01710;Chr04g02012;Chr16g01316;Chr01g02159;Chr07g01714	K10412+K03120
Malaria	2	106	0.789687	0.88	ko05144	Human Diseases	Infectious diseases: Parasitic	Chr08g01360;Chr18g00652	K04659
Herpes simplex infection	11	507	0.82092	0.908	ko05168	Human Diseases	Infectious diseases: Viral	Chr01g02185;Chr07g01562;Chr13g01501;Chr02g01991;Chr08g01001;Chr09g01666;Chr08g01710;Chr04g02012;Chr16g01316;Chr01g02159;Chr07g01714	K03120
Butanoate metabolism	1	70	0.856609	0.942	ko00650	Metabolism	Carbohydrate metabolism	Chr05g01003	K00019
Hedgehog signaling pathway - fly	1	72	0.864361	0.944	ko04341	Environmental Information Processing	Signal transduction	Chr12g00527	K06225
Complement and coagulation cascades	3	201	0.915014	0.989	ko04610	Organismal Systems	Immune system	Chr13g00456;Chr13g00461;Chr13g00683	K03910
Relaxin signaling pathway	4	253	0.917646	0.989	ko04926	Organismal Systems	Endocrine system	Chr07g01924;Chr07g01891;Chr06g01948;Chr08g00552	K06237
T cell receptor signaling pathway	1	103	0.942719	1	ko04660	Organismal Systems	Immune system	Chr04g01805	K04393
Progesterone-mediated oocyte maturation	1	107	0.948753	1	ko04914	Organismal Systems	Endocrine system	Chr15g00817	K05866+K06645
Basal cell carcinoma	1	108	0.950159	1	ko05217	Human Diseases	Cancers: Specific types	Chr12g00527	K06225
Hedgehog signaling pathway	1	118	0.96227	1	ko04340	Environmental Information Processing	Signal transduction	Chr12g00527	K06225
Small cell lung cancer	4	334	0.982297	1	ko05222	Human Diseases	Cancers: Specific types	Chr07g01924;Chr07g01891;Chr06g01948;Chr08g00552	K06237
Metabolism of xenobiotics by cytochrome P450	1	162	0.98893	1	ko00980	Metabolism	Xenobiotics biodegradation and metabolism	Chr17g00254	K00081
Arachidonic acid metabolism	1	170	0.991145	1	ko00590	Metabolism	Lipid metabolism	Chr17g00254	K00081
MicroRNAs in cancer	7	543	0.992672	1	ko05206	Human Diseases	Cancers: Overview	Chr02g00533;Chr11g00546;Chr12g01242;Chr11g00545;Chr02g00534;Chr02g00129;Chr15g00817	K01425+K05866+K06645
Cell cycle	1	186	0.994335	1	ko04110	Cellular Processes	Cell growth and death	Chr15g00817	K05866+K06645
Amoebiasis	4	392	0.994635	1	ko05146	Human Diseases	Infectious diseases: Parasitic	Chr07g01924;Chr07g01891;Chr06g01948;Chr08g00552	K06237
Protein processing in endoplasmic reticulum	3	349	0.996455	1	ko04141	Genetic Information Processing	Folding, sorting and degradation	Chr05g00926;Chr05g01003;Chr12g00353	K10956
Endocytosis	1	593	1	1	ko04144	Cellular Processes	Transport and catabolism	Chr04g01805	K04393
